# Supplementary material for: A multi-tissue transcriptomic landscape of female mice in estrus and diestrus provides clues for precision medicine
Source: Front Cell Dev Biol. 2022 Dec 16;10:983712. doi: 10.3389/fcell.2022.983712 (PMC9800588; doi:10.3389/fcell.2022.983712)
Supplement: Supplementary file 1 [file Table2.XLSX]

## Sheet: Sheet1
NO.	GEO ID	Term	Classification	Memo	Strain	Tissue	Age	Gender	Tissue group
1	GSE48041	Hydronephrosis, mgb-/- model	Deleterious, disease, target organ	severe		Kidney	young adult	male	Kidney
2	GSE17901	Abdominal aortic aneurysm, angiotensin II induced	Deleterious, disease, target organ	7 day	C57BL/6J	Aorta	12-14 week		Aorta
3	GSE21307	Hyperthyroidism (juvenile)	Deleterious, disease, other			Liver	juvenile	both	Liver
4	GSE21307	Hypothyroidism (juvenile)	Deleterious, disease, other			Liver	juvenile	both	Liver
5	GSE41465	Concanavalin-A induced acute hepatitis, rescued by adipose tissue derived stromal stem cells	Beneficial, other factor	3hr then stem cell treatment	C57BL/6	Liver		female	Liver
6	GSE58275	Post-traumatic stress disorder, social defeat model	Deleterious, disease, target organ	10 day	C57BL/6J	Liver			Liver
7	GSE27271	Beta-carotene treatment	Beneficial, chemical treatment	male and female, wild type	C57BL/6	Adipose tissue	19 week	both	Adipose tissue
8	GSE9945	Cytomegalovirus infection (juvenile)	Deleterious, disease, infectious	P12	BALB/c	Brain, cerebellum	1.5 week		Brain
9	GSE29014	High anxiety (basolateral amygdala)	Deleterious, lifestyle alteration	high vs. low	CD-1	Brain, amygdala	10 week	male	Brain
10	GSE29014	High anxiety (central amygdala)	Deleterious, lifestyle alteration	high vs. low	CD-1	Brain, central amygdala	10 week	male	Brain
11	GSE26604	Oculopharyngeal muscular dystrophy, A17.1 model	Deleterious, disease, genetic	26 week		Skeletal muscle	26 week	male	Skeletal muscle
12	GSE15774	Heroine abuse (striatum)	Deleterious, chemical treatment	saline control	C57BL/6J	Brain, striatum			Brain
13	GSE15774	Nicotine abuse (striatum)	Deleterious, chemical treatment	saline control	C57BL/6J	Brain, striatum			Brain
14	GSE15774	Cocaine abuse (striatum)	Deleterious, chemical treatment	saline abuse	C57BL/6J	Brain, striatum			Brain
15	GSE15774	Morphine abuse (striatum)	Deleterious, chemical treatment	saline control	C57BL/6J	Brain, striatum			Brain
16	GSE44205	Muscle atrophy, denervation induced (6 months old mice)	Deleterious, disease, target organ	14d, Wildtype	C57BL/6	Skeletal muscle, triceps surae muscle	6 month		Skeletal muscle
17	GSE44208	Muscle atrophy, dexamethasone induced	Deleterious, disease, target organ	14 day, Wildtype	C57BL/6	Skeletal muscle, triceps surae muscle	4 month		Skeletal muscle
18	GSE11472	Down syndrome, Ts1Cje model (cerebellum)	Deleterious, disease, genetic		C57BL/6	Brain, cerebellum			Brain
19	GSE12426	Brain ischemia (hippocampus)	Deleterious, disease, target organ		C57BL/6J	Brain, hippocampus		both	Brain
20	GSE12426	Brain ischemia, rescued by DIDS (hippocampus)	Beneficial, chemical treatment	DIDS=4,4'-diisothiocyanatostilbene-2,2'-disulfonic acid	C57BL/6J	Brain, hippocampus		both	Brain
21	GSE23294	Myocardial infarction, coronary artery ligation surgery induced	Deleterious, disease, target organ	male, female both	C57BL/6J	Heart	12-15 week	both	Heart
22	GSE23106	Fetal alcohol syndrome (juvenile)	Deleterious, disease, other		C57BL/6J	Liver	4 week	male	Liver
23	GSE23105	Fetal alcohol syndrome (juvenile)	Deleterious, disease, other		C57BL/6J	Kidney	4 week	male	Kidney
24	GSE16909	Dilated cardiomyopathy, Ptger4-/- model	Deleterious, disease, target organ	Severely reduced ejection fraction	mixed	Heart, left ventricle	10-12 week	male	Heart
25	GSE19496	Coxsackievirus B3 viral myocarditis (susceptible)	Deleterious, disease, infectious		A/J	Heart	7 week	female	Heart
26	GSE19496	Coxsackievirus B3 viral myocarditis (resistant)	Deleterious, disease, infectious		C57BL/6J	Heart	7 week	female	Heart
27	GSE25713	Schistosoma japonicum infection	Deleterious, disease, infectious	CBA strain, 7 week	CBA	Liver	6 week	female	Liver
28	GSE44944	Fear conditioning (amygdala)	Non-specified, other factor		C57BL/6J	Brain, amygdala	10 week	male	Brain
29	GSE44944	Post-traumatic stress disorder, acute immobilization induced	Deleterious, disease, target organ		C57BL/6J	Brain, amygdala	10 week	male	Brain
30	GSE33626	Doxorubicin challenge (FVB)	Deleterious, chemical treatment	6 day	FVB	Heart	10 week		Heart
31	GSE33626	Etoposide treatment	Deleterious, chemical treatment	6 day	FVB	Heart	10 week		Heart
32	GSE33626	Doxorubicin challenge	Deleterious, chemical treatment	6 day	FVB	Liver	10 week		Liver
33	GSE48598	Type 1 diabetes, rescued by leptin	Beneficial, chemical treatment		mixed	Liver			Liver
34	GSE48954	Tranylcypromine treatment (striatum)	Non-specified, chemical treatment	2h, saline control	C57BL/6J	Brain, striatum			Brain
35	GSE48954	Diazepam treatment (striatum)	Non-specified, chemical treatment	2h, tween_80 control	C57BL/6J	Brain, striatum			Brain
36	GSE48954	Clozapine treatment (striatum)	Non-specified, chemical treatment	2h, tween_80 control	C57BL/6J	Brain, striatum			Brain
37	GSE48954	Bupropion treatment (striatum)	Non-specified, chemical treatment	2h, saline control	C57BL/6J	Brain, striatum			Brain
38	GSE34492	Bacterial flagellin challenge	Deleterious, disease, infectious			Intestinal tract, colon			Intestinal tract
39	GSE50431	Hepatocellular carcinoma, DEN intraperitoneal injection induced	Deleterious, disease, cancer		C57BL/6	Liver			Liver
40	GSE50431	Premalignant lesion of hepatocellular carcinoma	Deleterious, disease, cancer		C57BL/6	Liver			Liver
41	GSE7793	Vancomycin challenge	Deleterious, chemical treatment	intravenous injection, 200 mg/kg vs. saline	BALB/c	Kidney		female	Kidney
42	GSE12337	Cardiac hypertrophy, transverse aortic constriction induced	Deleterious, disease, target organ			Heart			Heart
43	GSE14929	24 hour fasting	Non-specified, other factor	conventional gut microbiota condition	C57BL/6	Heart		male	Heart
44	GSE16902	Gastric adenocarcinoma, Wnt1/C2mE over expression model	Deleterious, disease, cancer		C57BL/6	Stomach, glandular stomach		female	Stomach
45	GSE17478	Congestive heart failure, CREB (A133 dominant negative) model	Deleterious, disease, target organ	saline treatment	CD-1	Heart	20 week		Heart
46	GSE8966	Ehrlichia chaffeensis infection	Deleterious, disease, infectious	Wakulla strain of pathogen	SCID	Liver	7 week	male	Liver
47	GSE3150	Dwarfism and longevity, Ames (df/df) model	Beneficial, other factor	22 month		Liver			Liver
48	GSE17994	Spinocerebellar ataxia type 3, ATXN3 mutant model	Deleterious, disease, genetic			Brain	5-11 week	male	Brain
49	GSE17994	Spinocerebellar ataxia type 3, rescued by temsirolimus	Beneficial, chemical treatment			Brain	5-11 week	male	Brain
50	GSE8582	High fat diet (small intestine, young)	Deleterious, lifestyle alteration	8 week of diet intervention	C57BL/6J	Intestinal tract, small intestine	9 week	male	Intestinal tract
51	GSE17542	MPTP toxicity challenge (substantia nigra)	Deleterious, chemical treatment	10 day poisoning	C57BL/6	Brain, substantia nigra	adult		Brain
52	GSE9130	Lipodystrophy, Srebf1 mutant model	Deleterious, disease, target organ		C57BL/6	Adipose tissue, white adipose tissue	10 week	male	Adipose tissue
53	GSE21048	Prednisolone treatment	Non-specified, chemical treatment		BALB/c	Liver		both	Liver
54	GSE20621	Acute colitis, dextran sodium sulfate induced	Deleterious, disease, target organ	7 day treatment		Intestinal tract, colonic mucosa			Intestinal tract
55	GSE18858	1,4-dichlorobenzene challenge	Deleterious, chemical treatment	mixed drug dose, corn oil control	B6C3F1	Liver	18 week	female	Liver
56	GSE18858	1,2,3-trichloropropane challenge	Deleterious, chemical treatment	mixed drug dose, corn oil control	B6C3F1	Liver	18 week	female	Liver
57	GSE18858	Propylene glycol mono-t-butyl ether challenge	Deleterious, chemical treatment	mixed drug dose, air control	B6C3F1	Liver	18 week	female	Liver
58	GSE18858	Naphthalene challenge	Deleterious, chemical treatment	mixed drug dose, air control	B6C3F1	Liver	18 week	female	Liver
59	GSE18293	Yersinia pestis infection (Swiss-Webster)	Deleterious, disease, infectious	48 h post-infection, wildtype pathogen	Swiss Webster	Liver	5-6 week	female	Liver
60	GSE24637	Hyperlipidemia, TALLYHO x C57BL6 F2 model	Deleterious, disease, metabolic		TALLYHO x C57BL6 F2 mice	Liver			Liver
61	GSE24637	Hyperlipidemia, TALLYHO x C57BL6 F2 model	Deleterious, disease, metabolic		TALLYHO x C57BL6 F2 mice	Skeletal muscle			Skeletal muscle
62	GSE24637	Hyperlipidemia, TALLYHO x C57BL6 F2 model	Deleterious, disease, metabolic		TALLYHO x C57BL6 F2 mice	Adipose tissue			Adipose tissue
63	GSE17796	Hypoxia challenge	Deleterious, other factor		B6C3F1	Liver			Liver
64	GSE12998	Escherichia coli O157:H7 infection	Deleterious, disease, infectious		BALB/c	Intestinal tract, large intestine	16 week	both	Intestinal tract
65	GSE12998	Escherichia coli O157:H7 infection, rescued by Bifidobacterium longum colonization	Beneficial, other factor		BALB/c	Intestinal tract, large intestine	16 week	both	Intestinal tract
66	GSE12998	Escherichia coli O157:H7 infection, rescued by Bifidobacterium adolescentis colonization	Beneficial, other factor		BALB/c	Intestinal tract, large intestine	16 week	both	Intestinal tract
67	GSE26695	Liver injury, hemorrhagic shock induced	Deleterious, disease, target organ		C57BL/6	Liver	8-12 week	male	Liver
68	GSE19709	Hypoxia challenge (cerebellum)	Deleterious, other factor	3hr treatment	C57BL/6	Brain, cerebellum	8-9 week		Brain
69	GSE19709	Hypoxia challenge (thalamus)	Deleterious, other factor	3hr treatment	C57BL/6	Brain, thalamus	8-9 week		Brain
70	GSE19709	Hypoxia challenge (medulla oblongata)	Deleterious, other factor	3hr treatment	C57BL/6	Brain, medulla oblongata	8-9 week		Brain
71	GSE19709	Hypoxia challenge (striatum)	Deleterious, other factor	3hr treatment	C57BL/6	Brain, striatum	8-9 week		Brain
72	GSE19709	Hypoxia challenge (midbrain)	Deleterious, other factor	3hr treatment	C57BL/6	Brain, midbrain	8-9 week		Brain
73	GSE19709	Hypoxia challenge (hippocampus)	Deleterious, other factor	3hr treatment	C57BL/6	Brain, hippocampus	8-9 week		Brain
74	GSE19709	Hypoxia challenge (cerebral cortex)	Deleterious, other factor	3hr treatment	C57BL/6	Brain, cerebral cortex	8-9 week		Brain
75	GSE32536	3xTG-AD model of Alzheimer's disease, rescued by pioglitazone	Beneficial, chemical treatment			Brain, hippocampus	14 month	female	Brain
76	GSE25908	Muscle atrophy, hindlimb casting induced	Deleterious, disease, target organ	day 14	C57BL/6	Skeletal muscle, gastrocnemius muscle		male	Skeletal muscle
77	GSE25908	Muscle atrophy, tenotomy induced	Deleterious, disease, target organ	day 14	C57BL/6	Skeletal muscle, gastrocnemius muscle		male	Skeletal muscle
78	GSE28644	Fluoxetine treatment (cerebral cortex)	Beneficial, chemical treatment		C57BL/6J	Brain, cerebral cortex	10-11 week	male	Brain
79	GSE18551	Huntington's disease, YAC128 model	Deleterious, disease, genetic	12 month		Brain, striatum	12 month		Brain
80	GSE33891	Type 1 diabetes, NOD model	Deleterious, disease, metabolic	streptozotocin induces diabetes	NOD (NOD/LtJx) mice	Adipose tissue			Adipose tissue
81	GSE33891	Type 1 diabetes (NOD model), rescued by alpha-1 anti-trypsin regimen	Beneficial, chemical treatment		NOD (NOD/LtJx) mice	Adipose tissue			Adipose tissue
82	GSE45229	Quetiapine treatment (striatum)	Non-specified, chemical treatment	100 mg/kg	CD-1	Brain, striatum		male	Brain
83	GSE45229	Quetiapine treatment (frontal cortex)	Non-specified, chemical treatment	100 mg/kg	CD-1	Brain, frontal cortex		male	Brain
84	GSE45229	Haloperidol treatment (frontal cortex)	Non-specified, chemical treatment	1 mg/kg	CD-1	Brain, frontal cortex		male	Brain
85	GSE3621	Huntington's disease, RB/1 model (brain hemisphere)	Deleterious, disease, genetic	27 week	C57BL/6J x CBA	Brain, hemi-brain	27 week		Brain
86	GSE45051	Listeria monocytogenes infection	Deleterious, disease, infectious	adult, 48hour after infection	BALB/c	Liver	6 week		Liver
87	GSE8150	Vitamin-E treatment	Beneficial, chemical treatment	30 month-old mice, alpha-tocopherol treated	B6/C3H F1 hybrid	Brain, cerebral neocortex	30 month	male	Brain
88	GSE44783	C.I Direct Black challenge	Deleterious, chemical treatment	15 day	CD-1	Liver		both	Liver
89	GSE44783	N-nitrosodimethylamine challenge	Deleterious, chemical treatment	15 day, corn oil control	CD-1	Liver		both	Liver
90	GSE44783	4,4'-methylenedianiline challenge	Deleterious, chemical treatment	15 day, corn oil control	CD-1	Liver		both	Liver
91	GSE44783	Piperonyl-butoxide challenge	Deleterious, chemical treatment	15 day, carboxymethyl cellulose control	CD-1	Liver		both	Liver
92	GSE43928	Glomerulonephritis, Tnfr1-/- model	Deleterious, disease, target organ	Tnfr2 is wildtype		Kidney, glomerulus		male	Kidney
93	GSE23101	Atorvastatin treatment	Non-specified, chemical treatment		C57BL/6J	Heart, left ventricle		male	Heart
94	GSE8025	Citrobacter rodentium infection (susceptible)	Deleterious, disease, infectious	9 day	FVB	Intestinal tract, colon			Intestinal tract
95	GSE31561	pan-PPAR agonist PPM-201 treatment	Non-specified, chemical treatment	6 mg/kg	C57BL/6J	Heart			Heart
96	GSE31561	Pan-PPAR agonist PPM-201 treatment	Non-specified, chemical treatment	6 mg/kg	C57BL/6J	Kidney			Kidney
97	GSE31561	pan-PPAR agonist PPM-201 treatment	Non-specified, chemical treatment	6 mg/kg	C57BL/6J	Liver			Liver
98	GSE31561	Pan-PPAR agonist PPM-201 treatment	Non-specified, chemical treatment	6 mg/kg	C57BL/6J	Skeletal muscle			Skeletal muscle
99	GSE55096	Dyskinesia, L-3,4-dihydroxyphenylalanine induced	Deleterious, disease, target organ	Drd1a direct pathway neuron, saline treated lesion as control	C57BL/6J	Brain, striatum			Brain
100	GSE36237	Alzheimer disease, Tg2576 model (hippocampus)	Deleterious, disease, target organ		B6SJLF1 (F1 cross between C57Bl/6 and SJL)	Brain, hippocampus	4 month		Brain
101	GSE36237	Alzheimer disease, Tg2576 model (prefrontal cortex)	Deleterious, disease, target organ		B6SJLF1 (F1 cross between C57Bl/6 and SJL)	Brain, Prefrontal cortex	4 month		Brain
102	GSE3889	Hypercholesterolemia, SCD1-/- model	Deleterious, disease, metabolic	low fat, high carbohydrate diet	C57BL/6J	Liver			Liver
103	GSE11859	SSH medulloblastoma, Ptch1+/- model	Deleterious, disease, cancer			Brain			Brain
104	GSE11291	Resveratrol treatment	Beneficial, chemical treatment		B6C3F1	Heart	30 month	male	Heart
105	GSE11291	Resveratrol treatment	Beneficial, chemical treatment		B6C3F1	Brain, cerebral neocortex	30 month	male	Brain
106	GSE11291	Resveratrol treatment	Beneficial, chemical treatment		B6C3F1	Skeletal muscle, gastrocnemius muscle	30 month	male	Skeletal muscle
107	GSE11291	Calorie restriction (cerebral neocortex)	Beneficial, lifestyle alteration		B6C3F1	Brain, cerebral neocortex	30 month	male	Brain
108	GSE11291	Calorie restriction (old mice, 30 months old)	Beneficial, lifestyle alteration		B6C3F1	Heart	30 month	male	Heart
109	GSE57034	Fragile X tremor/ataxia syndrome, Fmr1 mutant model	Deleterious, disease, genetic	12 week old	50% C57B6 and 50% FVB genetic background	Brain, cerebellum	12 week		Brain
110	GSE7707	Parkinson disease, 1-methyl-4-phenyl-1,2,3,6-tetrahydropyridine induced (frontal cortex)	Deleterious, disease, target organ		C57BL/6J	Brain, frontal cortex	14 week	male	Brain
111	GSE7707	Parkinson disease, 1-methyl-4-phenyl-1,2,3,6-tetrahydropyridine induced (striatum)	Deleterious, disease, target organ		C57BL/6J	Brain, midbrain	14 week	male	Brain
112	GSE7707	Parkinson disease, 1-methyl-4-phenyl-1,2,3,6-tetrahydropyridine induced (midbrain)	Deleterious, disease, target organ		C57BL/6J	Brain, midbrain	14 week	male	Brain
113	GSE13799	Impaired spatial memory, aging induced (hippocampus)	Deleterious, disease, other	healthy aged mice vs. impaired aged mice	C57BL/6J	Brain, hippocampus	23 month	male	Brain
114	GSE14499	Alzheimer disease (APP model), rescued by brain-derived neurotrophic factor treatment	Beneficial, chemical treatment			Brain, hippocampus			Brain
115	GSE20636	Diabetic nephropathy, OVE26 model (old)	Deleterious, disease, metabolic		FVB/N	Kidney	8 month		Kidney
116	GSE42777	Schizophrenics, Hivep2-/- model (dentate gyrus)	Deleterious, disease, target organ		BALB/c x C57BL/6J	Brain, dentate gyrus	36 week		Brain
117	GSE9442	Sleep deprivation	Deleterious, lifestyle alteration	all time laps (ZTs) were mixed		Brain			Brain
118	GSE37415	Streptozotocin-induced diabetes, rescued by phlorizin	Beneficial, chemical treatment	1% phlorizin diet	BALB/c	Liver	9 week	male	Liver
119	GSE45005	Hereditary nephrotic syndrome, ICGN model	Deleterious, disease, genetic	8 week old	ICR	Kidney, renal cortex	8 week		Kidney
120	GSE38136	Streptozotocin-induced diabetes, rescued by quercetin	Beneficial, chemical treatment	0.5% quercetin	BALB/c	Liver		male	Liver
121	GSE12049	Congenital muscular dystrophy type 1A, Lama2-/- model	Deleterious, disease, genetic			Skeletal muscle			Skeletal muscle
122	GSE23182	Prion disease, ME7 model (hippocampus)	Deleterious, disease, other	saline control treatment	C57BL/6J	Brain, hippocampus			Brain
123	GSE18033	Cigarette smoke	Deleterious, lifestyle alteration	24 week treatment	C57BL/6	Skeletal muscle, gastrocnemius muscle			Skeletal muscle
124	GSE24920	Myotonic dystrophy	Deleterious, disease, target organ		FVB	Skeletal muscle, extensor digitorum longus muscle	19 week		Skeletal muscle
125	GSE21065	Coxiella burnetii infection	Deleterious, disease, infectious	non castrated male	C57BL/6	Liver		both	Liver
126	GSE8870	Post-traumatic stress disorder, social defeat model	Deleterious, disease, target organ	susceptible vs. unsusceptible	C57BL/6J	Brain, nucleus accumbens			Brain
127	GSE23408	Gaucher Disease, Gba1 D409V/null model	Deleterious, disease, genetic	28 week old		Liver	28 week		Liver
128	GSE29572	Omega-3 polyunsaturated fatty acids diet	Beneficial, lifestyle alteration		CBA/J	Liver		male	Liver
129	GSE18246	Tubular injury, aristolochic acid induced	Deleterious, disease, target organ	21 day	Hupki	Kidney	2-4 month	female	Kidney
130	GSE39259	West Nile virus infection (non-permissive tissue)	Deleterious, disease, infectious	wildtype	C57BL/6	Liver	6-12 week		Liver
131	GSE36806	Chronic colitis, 2,4,6-trinitrobenzenesulfiuc acid induced	Deleterious, disease, target organ	wildtype	BALB/c	Intestinal tract, colon			Intestinal tract
132	GSE4221	Overnight fasting (hypothalamus)	Non-specified, other factor		129/Sv	Brain, hypothalamus	10 week	femal	Brain
133	GSE29538	Sporadic intestinal cancer, western diet induced	Deleterious, disease, cancer	NWD1 group, villi	C57BL/6	Intestinal tract, intestine	1 year, 3 month		Intestinal tract
134	GSE29538	Sporadic intestinal cancer, Apc1638N/+ model	Deleterious, disease, cancer	crypt group	C57BL/6	Intestinal tract, colon	1 year, 3 month		Intestinal tract
135	GSE39548	Ischemia-reperfusion injury challenge	Deleterious, other factor		C57BL/6	Kidney			Kidney
136	GSE6019	Plasmodium falciparum infection	Deleterious, disease, infectious		C57BL/6	Brain		female	Brain
137	GSE32513	Re-colonization of conventional microbial	Beneficial, other factor	day 4	C57BL/6	Intestinal tract, colon	8-10 week	male	Intestinal tract
138	GSE37006	Colonic hyperplasia, heme induced	Deleterious, disease, target organ		129S1/SvImJ,129S4/SvJae-Pparatm1Gonz/J	Intestinal tract, colon	7-9 week	male	Intestinal tract
139	GSE42362	Sleep deprivation	Deleterious, lifestyle alteration	all time point mixed	C57BL/6	Heart			Heart
140	GSE37464	Renal clear cell adenocarcinoma, VhL mutant model	Deleterious, disease, cancer	P81S mutation		Kidney			Kidney
141	GSE45935	DiGeorge syndrome, Df16+/- model	Deleterious, disease, genetic		C57BL/6J	Brain, Prefrontal cortex	8 week old	male	Brain
142	GSE40041	Liver fibrogenesis, bile duct ligation surgery induced	Deleterious, disease, target organ	28 day after treatment	C57BL/6	Liver	12 week, 8 week	male	Liver
143	GSE12117	Metabolic syndrome X, prenatal imdernutrition induced	Deleterious, disease, metabolic		C57BL/6J	Liver	7 month	male	Liver
144	GSE25076	Hypertension (hypothalamus)	Deleterious, disease, other	6 week	BPN/3J,BPH/2J	Brain, hypothalamus	6 week	male	Brain
145	GSE37056	Spontaneous epilepsy, fosB-/- model	Deleterious, disease, target organ	70 week old	C57BL/6J	Brain, hippocampus	70 week		Brain
146	GSE40393	Acute mental stress (water exposure) challenge	Deleterious, lifestyle alteration	wildtype	C57BL/6	Brain, amygdala	7 month	male	Brain
147	GSE46495	Fasting	Non-specified, other factor		C57BL/6	Liver	10-12 week	male	Liver
148	GSE46495	Fasting	Non-specified, other factor		C57BL/6	Adipose tissue, white adipose tissue	10-12 week	male	Adipose tissue
149	GSE46495	Fasting	Non-specified, other factor		C57BL/6	Skeletal muscle	10-12 week	male	Skeletal muscle
150	GSE15860	Calorie restriction (amygdala)	Beneficial, lifestyle alteration		C57BL/6	Brain, amygdala	8-9 week	male	Brain
151	GSE47844	Pirinixic acid (WY-14643) treatment	Deleterious, chemical treatment	96 hours after treatment	C57BL/6	Liver		female	Liver
152	GSE12312	Hindlimb unloaded challenge	Deleterious, lifestyle alteration		C57BL/6J	Brain	5-6 month	male	Brain
153	GSE23163	Ischemia-reperfusion injury, mid-cerebral artery occlusion induced	Deleterious, other factor	8 hour after treatment	C57BL/6	Brain, cerebral cortex	8-10 week		Brain
154	GSE18255	Epithelial-to-mesenchymal transition of Pten-/- liver tumor	Deleterious, disease, cancer	comparison of two cell type in P2 passage		Liver			Liver
155	GSE20878	Ob/ob model of obesity, rescued by leptin treatment	Beneficial, chemical treatment	subcutaneous administration	C57BL/6	Liver			Liver
156	GSE21083	Type 2 diabetes (db/db model), rescued by sebacic acid diet	Beneficial, lifestyle alteration		C57BLKS/J	Liver	6-8 week	male	Liver
157	GSE40334	Fatty liver, alcohol induced	Deleterious, disease, target organ		C57BL/6	Liver		male	Liver
158	GSE40334	Alcohol induced fatty liver, rescued by garlic oil	Beneficial, chemical treatment		C57BL/6	Liver		male	Liver
159	GSE41018	Rapamycin treatment	Beneficial, chemical treatment	25 month	C57BL/6JRj	Heart	25 month		Heart
160	GSE41018	Rapamycin treatment	Beneficial, chemical treatment	25 month old	C57BL/6JRj	Brain	25 week,25 month		Brain
161	GSE41018	Rapamycin treatment	Beneficial, chemical treatment	25 month old	C57BL/6JRj	Kidney	25 month		Kidney
162	GSE66598	Alzheimer disease, PDGFB-APPSwInd model	Deleterious, disease, target organ	3 month old	J20	Brain, choroid plexus	3 month		Brain
163	GSE27532	Analgesia, swim stress induced	Deleterious, disease, target organ	no drug treatment	Swiss Webster	Brain, hippocampus	15 week		Brain
164	GSE24278	Trichloroethylene challenge	Deleterious, chemical treatment		C57BL/6J	Liver	6-8 week	male	Liver
165	GSE19038	High fat diet induced obesity, rescued by germfree treatment	Beneficial, other factor		C57BL/6J	Liver			Liver
166	GSE28824	Oil palm phenolics treatment	Beneficial, chemical treatment	1500 ppm gallic acid equivalent, 6 week	BALB/c	Liver	12 week	male	Liver
167	GSE28824	Oil palm phenolics treatment	Beneficial, chemical treatment	1500 ppm gallic acid equivalent, 6 week	BALB/c	Heart	12 week	male	Heart
168	GSE40030	Oil palm phenolics treatment	Beneficial, chemical treatment		BALB/c	Brain	12 week	male	Brain
169	GSE15848	Friedreich's ataxia, KIKO model	Deleterious, disease, genetic			Heart			Heart
170	GSE15848	Friedreich's ataxia, KIKO model	Deleterious, disease, genetic			Skeletal muscle			Skeletal muscle
171	GSE17620	Skeletal muscle adaption, motor nerve stimulation induced	Non-specified, other factor		C57BL/6	Skeletal muscle, tibialis anterior muscle	8 week		Skeletal muscle
172	GSE12683	Doxorubicin challenge	Deleterious, chemical treatment	male female mixed	BALB/c	Kidney	about 10 week	both	Kidney
173	GSE5297	Physical exercise (5 days/week over 8 weeks)	Beneficial, lifestyle alteration			Skeletal muscle			Skeletal muscle
174	GSE25098	Rhabdomyosarcoma, Kras-/- p53-/- model	Deleterious, disease, cancer		mixed 129S4/SvJae and C57BL/6	Skeletal muscle			Skeletal muscle
175	GSE14810	Rosiglitazone treatment (3T3 cell)	Beneficial, chemical treatment	3T3 cell		Adipose tissue, adipocyte			Adipose tissue
176	GSE5475	Pirinixic acid (WY-14643) treatment	Deleterious, chemical treatment		mixed	Intestinal tract, small intestine	14 week	male	Intestinal tract
177	GSE50028	Retinoic acid treatment	Beneficial, chemical treatment	wildtype		Liver			Liver
178	GSE34071	Mucopolysaccharidosis VII, Gusb-/- model (cerebellum)	Deleterious, disease, genetic		C3H-HeOuJ	Brain, cerebellum			Brain
179	GSE34071	Mucopolysaccharidosis VII, Gusb-/- model (hippocampus)	Deleterious, disease, genetic		C3H-HeOuJ	Brain, hippocampus			Brain
180	GSE34071	Mucopolysaccharidosis VII, Gusb-/- model (cerebral cortex)	Deleterious, disease, genetic		C3H-HeOuJ	Brain, cerebral cortex			Brain
181	GSE1560	Atherosclerosis, high fat diet induced	Deleterious, disease, target organ	40 week treatment	C57BL/6	Aorta			Aorta
182	GSE11845	Resveratrol treatment	Beneficial, chemical treatment	Standard diet ad libitum, 400 mg/kg resveratrol	C57BL/6N	Liver	11 month	male	Liver
183	GSE11845	Resveratrol treatment	Beneficial, chemical treatment	Standard diet ad libitum, 400 mg/kg resveratrol	C57BL/6N	Adipose tissue	11 month	male	Adipose tissue
184	GSE24086	Plasmodium berghei infection	Deleterious, disease, infectious		C57BL/6	Brain	4-5 week	female	Brain
185	GSE17576	High fat diet	Deleterious, lifestyle alteration		C56BL/6J	Skeletal muscle, quadriceps muscle	12 week, 20 week	male	Skeletal muscle
186	GSE48783	Klinefelter's syndrome	Deleterious, disease, genetic	XY male as control	MF1	Brain, BNST/POA region	5 month	male	Brain
187	GSE14290	Low dose rate irradiation challenge	Deleterious, other factor	13uGY/min	C57BL/6J	Kidney		male	Kidney
188	GSE28692	Liver steatosis, Tcfap2c/AP-2gamma over-expression model	Deleterious, disease, target organ		C57BL/6 x 129SV	Liver			Liver
189	GSE28895	Lactobacilli inoculation	Beneficial, other factor	germ free mice as background control	BALB/c	Stomach	8 week	male	Stomach
190	GSE29444	High salt diet	Deleterious, lifestyle alteration		C57BL/6J	Stomach, gastric mucosa	45 or 46 week	male	Stomach
191	GSE33565	Chitosan treatment	Beneficial, chemical treatment		FVB	Brain			Brain
192	GSE33565	Chitosan treatment	Beneficial, chemical treatment		FVB	Stomach			Stomach
193	GSE40062	Glandular stomach hyperplasia, Agr2-/- model	Deleterious, disease, target organ			Stomach		female	Stomach
194	GSE49323	Glomerulonephritis, horse spleen apoferritin induced	Deleterious, disease, target organ		C57BL/6	Kidney	17 week	male	Kidney
195	GSE49635	Down syndrome, Ts1Cje model (cortex)	Deleterious, disease, genetic			Brain, cerebral cortex		female	Brain
196	GSE49635	Down dyndrome, Ts1Cje model (hippocampus)	Deleterious, disease, genetic			Brain, hippocampus		female	Brain
197	GSE50427	Alcohol treatment (Frontal cortex)	Deleterious, lifestyle alteration		C57BL/6J x FVB/NJ F1	Brain, frontal cortex			Brain
198	GSE50519	Aflibercept treatment	Non-specified, chemical treatment		NOD.CB17-Prkdcscid/J	Liver			Liver
199	GSE50647	Recurrent Aggregatibacter actinomycetemcomitans infection	Deleterious, disease, infectious	ApoE-deficient mice, Expression profiles from epididymal adipose tissue and inguinal adipose tissue were mixed	C57BL/6	Adipose tissue	24 week	male	Adipose tissue
200	GSE50709	Aldosterone treatment	Non-specified, chemical treatment			Heart, ventricle		male	Heart
201	GSE50821	Aging (aged vs. young)	Deleterious, other factor	Aged vs Young		Skeletal muscle			Skeletal muscle
202	GSE51108	Delayed aging, GHRH-KO model	Beneficial, other factor		mixed C57BL6 and 129SV	Liver		male	Liver
203	GSE51227	Abdominal aortic aneurysm, porcine pancreatic elastase model	Deleterious, disease, target organ		C57BL/6J	Aorta, infrarenal aorta	10 week	male	Aorta
204	GSE51542	Isoniazid treatment	Deleterious, chemical treatment	all dosage mixed	C57BL/6	Liver	23 week	male	Liver
205	GSE51542	Paraquat challenge	Deleterious, chemical treatment	all dosage mixed	C57BL/6	Liver	23 week	male	Liver
206	GSE51542	Acetaminophen treatment	Non-specified, chemical treatment	all dosage mixed	C57BL/6	Liver	23 week	male	Liver
207	GSE51543	Amiodarone treatment	Non-specified, chemical treatment	all dosage mixed	C57BL/6	Liver	23 week	male	Liver
208	GSE51543	Tetracycline treatment	Deleterious, chemical treatment	all dosage mixed	C57BL/6	Liver	23 week	male	Liver
209	GSE51543	Valproic acid treatment	Deleterious, chemical treatment	all dosage mixed	C57BL/6	Liver	23 week	male	Liver
210	GSE51544	Chlorpromazine treatment	Non-specified, chemical treatment	all dosage mixed		Liver	23 week	male	Liver
211	GSE51544	Ethinyl estradiol treatment	Non-specified, chemical treatment	all dosage mixed	C57BL/6	Liver	23 week	male	Liver
212	GSE51612	Autism spectrum disorder, En2-/- model (Cerebellum)	Deleterious, disease, target organ			Brain, cerebellum			Brain
213	GSE51612	Autism spectrum disorder, En2-/- model (Hippocampus)	Deleterious, disease, target organ			Brain, hippocampus			Brain
214	GSE51669	Gastroparesis, dexamethasone treatment induced	Deleterious, disease, target organ		BALB/c	Stomach			Stomach
215	GSE51866	Type 2 diabetes, MKR model	Deleterious, disease, metabolic			Adipose tissue	10 week		Adipose tissue
216	GSE51866	Type 2 diabetes, MKR model	Deleterious, disease, metabolic			Liver	10 week		Liver
217	GSE51866	Type 2 diabetes, MKR model	Deleterious, disease, metabolic			Skeletal muscle	10 week		Skeletal muscle
218	GSE51885	60% fructose diet	Deleterious, lifestyle alteration		C57BL/6	Liver	10 week	male	Liver
219	GSE51885	Adjusted calories (western) diet	Deleterious, lifestyle alteration		C57BL/6	Liver	10 week	male	Liver
220	GSE51885	Atherogenic rodent diet	Deleterious, lifestyle alteration		C57BL/6	Liver	10 week	male	Liver
221	GSE51885	DHA-supplemented diet	Beneficial, lifestyle alteration		C57BL/6	Liver	10 week	male	Liver
222	GSE51885	EFA Deficient diet	Deleterious, lifestyle alteration		C57BL/6	Liver	10 week	male	Liver
223	GSE51885	High fat diet	Deleterious, lifestyle alteration		C57BL/6	Liver	10 week	male	Liver
224	GSE51931	Pancreatic cancer-induced cachexia syndrome	Deleterious, disease, metabolic			Adipose tissue, intra-abdominal adipose	10 week		Adipose tissue
225	GSE51931	Pancreatic cancer-induced cachexia syndrome	Deleterious, disease, metabolic			Liver	10 week		Liver
226	GSE51931	Pancreatic cancer-induced cachexia syndrome	Deleterious, disease, metabolic			Skeletal muscle	10 week		Skeletal muscle
227	GSE52004	Acute renal ischemic reperfusion injury	Deleterious, disease, target organ	wildtype, total RNA was compared	mixed (C57BL/6 and 129)	Kidney	6-9.5 week	male	Kidney
228	GSE53131	Obesity induced by high fat diet, rescued by green unroasted coffee	Beneficial, lifestyle alteration		C57BL/6	Liver		male	Liver
229	GSE53136	Visual input deprivation (juvenile)	Deleterious, other factor			Brain, hypothalamus	2 week		Brain
230	GSE53520	In utero undernutrition	Deleterious, other factor			Skeletal muscle			Skeletal muscle
231	GSE53784	West Nile virus infection (Swiss-Webster)	Deleterious, disease, infectious		Swiss Webster	Brain			Brain
232	GSE53851	Aspirin treatment	Non-specified, chemical treatment		ddY	Intestinal tract, whole gut		male	Intestinal tract
233	GSE53996	Uninephrectomy challenge	Deleterious, other factor	normal diet	C57BL/6J	Kidney		male	Kidney
234	GSE53996	High fat diet	Deleterious, lifestyle alteration	no surgery (sham)	C57BL/6J	Kidney		male	Kidney
235	GSE54015	Hypertensive kidney	Deleterious, disease, target organ		BPN/3J,BPH/2J	Kidney	12 week	both	Kidney
236	GSE55084	Aroclor 1260 challenge	Deleterious, chemical treatment		B6C3F1	Liver	7 week	both	Liver
237	GSE55084	Ciprofibrate treatment	Beneficial, chemical treatment		B6C3F1	Liver	7 week	both	Liver
238	GSE55084	Cobalt chloride treatment	Non-specified, chemical treatment		B6C3F1	Liver	7 week	both	Liver
239	GSE55084	Phenobarbital challenge (B6C3F1)	Deleterious, chemical treatment		B6C3F1	Liver	7 week	both	Liver
240	GSE55084	Phenylhydrazine treatment	Deleterious, chemical treatment		B6C3F1	Liver	7 week	both	Liver
241	GSE55084	TCDD challenge	Deleterious, chemical treatment	TCDD=2,3,7,8-Tetrachlorodibenzo-p-dioxin	B6C3F1	Liver	7 week	both	Liver
242	GSE55084	Tumor necrosis factor-alpha treatment	Non-specified, chemical treatment		B6C3F1/Crl	Liver	7 week	both	Liver
243	GSE55084	WY-14643 challenge	Deleterious, chemical treatment		B6C3F1	Liver	7 week	both	Liver
244	GSE55084	Beta-naphthoflavone treatment	Non-specified, chemical treatment		B6C3F1	Liver	7 week	both	Liver
245	GSE55636	Type 2 diabetes (db/db model), rescued by selenate supplemented diet	Beneficial, lifestyle alteration			Liver			Liver
246	GSE55796	High fat diet-induced atherosclerotic plaque	Deleterious, disease, target organ	20 week, male and female	Apobtm2Sgy/Ldltm1Her	Aorta	20 week	both	Aorta
247	GSE55881	Cyclosporine A challenge	Deleterious, chemical treatment	50 uM Cyclosporine A for 48h	C57BL/6	Liver			Liver
248	GSE55934	White adipose tissue-beige transition blockage, CL316243 treatment induced	Deleterious, chemical treatment		C57BL/6	Adipose tissue, gonadal white adipose tissue	8-week		Adipose tissue
249	GSE56162	Maternal high protein diet	Non-specified, other factor	postnatal day 21	DUK	Liver			Liver
250	GSE56348	Cardiac hypertrophy with preserved ventricular function, transverse aortic constriction induced	Deleterious, disease, target organ		C57BL/6J	Heart	3 month	female	Heart
251	GSE56348	Physiological cardiac hypertrophy, voluntary wheel training induced	Deleterious, lifestyle alteration		C57BL/6J	Heart	2 month	female	Heart
252	GSE56780	Rett syndrome, MeCP2-/- model	Deleterious, disease, genetic			Brain		female	Brain
253	GSE56780	Rett syndrome (MeCP2-/- model), rescued by valproic acid	Beneficial, chemical treatment			Brain		female	Brain
254	GSE57659	High fat diet induced prediabetes, rescued by life-style intervention	Beneficial, lifestyle alteration	expression profiles from different kinds of adipose tissues were mixed	C57BL/6	Adipose tissue	26-30 week	male	Adipose tissue
255	GSE57659	High fat diet induced prediabetes, rescued by pioglitazone treatment	Beneficial, chemical treatment	expression profiles from different kinds of adipose tissues were mixed	C57BL/6	Adipose tissue	26-30 week	male	Adipose tissue
256	GSE57818	High phosphate diet	Deleterious, lifestyle alteration	all aorta samples mixed	DBA/2NCrl	Aorta			Aorta
257	GSE58484	Traumatic brain injury	Deleterious, disease, other		C57BL/6	Brain, cerebral neocortex		male	Brain
258	GSE58484	Traumatic brain injury, rescued by cyclophosphamide treatment	Beneficial, chemical treatment		C57BL/6	Brain, cerebral neocortex		male	Brain
259	GSE59437	Angiotensin II treatment	Non-specified, chemical treatment		C57BL/6	Brain		male	Brain
260	GSE59437	Angiotensin II treatment	Deleterious, chemical treatment		C57BL/6	Heart		male	Heart
261	GSE59437	Angiotensin II treatment	Deleterious, chemical treatment		C57BL/6	Kidney		male	Kidney
262	GSE59494	Oligofructose enriched diet (colon)	Beneficial, lifestyle alteration		C57BL/6J	Intestinal tract, colonic mucosa	12 week	male	Intestinal tract
263	GSE60039	Clostridia inoculation	Beneficial, other factor	germ-free mice were colonized with bacteria	C57BL/6	Intestinal tract, colon			Intestinal tract
264	GSE61233	Medium fat diet induced nonalcoholic fatty liver disease, rescued by intermittent diet	Beneficial, lifestyle alteration		C57BL/6J	Liver	12 month	male	Liver
265	GSE61494	1-methoxy-3-indolylmethyl alcohol challenge	Deleterious, chemical treatment		hemizygous FVB/N-SULT1A1/2	Liver	5 week	male	Liver
266	GSE62194	Cockayne syndrome, Csbm/m model	Deleterious, disease, genetic	4 month old mice were compared (inside young mice group)	C57BL/6	Brain, cerebellum	18 month	male	Brain
267	GSE62194	Cockayne syndrome (Csbm/m model), rescued by high fat diet	Beneficial, lifestyle alteration		C57BL/6	Brain, cerebellum	1 year	male	Brain
268	GSE62635	Insulin resistance, dexamethasone treatment induced	Deleterious, disease, metabolic	6 day treatment		Adipose tissue, adipocyte			Adipose tissue
269	GSE62635	Insulin resistance, cytokine tumor necrosis factor-alpha treatment induced	Deleterious, disease, metabolic	6 day treatment		Adipose tissue, adipocyte			Adipose tissue
270	GSE62945	Dysferlinopathy, Dysf-/- F66 model	Deleterious, disease, genetic		C57BL/6	Skeletal muscle, quadriceps muscle		male	Skeletal muscle
271	GSE63007	Muscle atrophy, p21 transfection model	Deleterious, disease, target organ			Skeletal muscle, tibialis anterior muscle	8 week	male	Skeletal muscle
272	GSE64476	Doxorubicin induced cardiotoxicity, rescued by folic acid	Beneficial, chemical treatment		C57BL/6	Heart, left ventricle	2 month	male	Heart
273	GSE64613	Angiotensin II treatment	Deleterious, chemical treatment		C57BL/6	Aorta, thoracic aorta	12 week		Aorta
274	GSE65098	Obesity, Fto-/- model	Deleterious, disease, metabolic		C57BL/6	Adipose tissue, Visceral white fat	16 week	male	Adipose tissue
275	GSE67316	Hepatoblastoma, bromodichloroacetic acid treatment induced	Deleterious, disease, cancer	vehicle treatment as control	B6C3F1	Liver			Liver
276	GSE67316	Hepatocellular carcinoma, bromodichloroacetic acid treatment induced	Deleterious, disease, cancer	vehicle treatment as control	B6C3F1	Liver			Liver
277	GSE67320	Renal cell carcinoma, vinylidene chloride treatment induced	Deleterious, disease, cancer		B6C3F1	Kidney			Kidney
278	GSE67320	Kidney hyperplasia, vinylidene chloride treatment induced	Deleterious, disease, target organ		B6C3F1	Kidney			Kidney
279	GSE67680	Steatohepatitis, high fat diet induced	Deleterious, disease, target organ		129S1/SvImJ; C57BL/6J	Liver			Liver
280	GSE67680	Hepatocellular carcinoma, high fat diet induced	Deleterious, disease, cancer		129S1/SvImJ; C57BL/6J	Liver			Liver
281	GSE67780	Lethal hypoglycemia, Sirt6-/- model	Deleterious, disease, metabolic		129/SvJ	Skeletal muscle			Skeletal muscle
282	GSE68161	Physical exercise (11 days)	Beneficial, lifestyle alteration		C57BL/6	Adipose tissue, subcutaneous white adipose tissue	12 week	male	Adipose tissue
283	GSE68824	High cholesterol diet	Deleterious, lifestyle alteration	wildtype		Liver	8 week	male	Liver
284	GSE68857	Dilated cardiomyopathy, PKCe model	Deleterious, disease, target organ		FVB/N	Heart, left ventricle		both	Heart
285	GSE68874	Low dose iron radiation	Deleterious, other factor	day 3	C57BL/6N	Heart, left ventricle	8-9 month	male	Heart
286	GSE69608	High fat diet (brown adipose tissue)	Deleterious, lifestyle alteration		C57BL/6	Adipose tissue, brown adipose tissue		male	Adipose tissue
287	GSE70857	Caloric restriction (brown adipose tissue)	Beneficial, lifestyle alteration	wildtype		Adipose tissue, brown adipose tissue		male	Adipose tissue
288	GSE70857	Physical exercise (10 weeks, brown adipose tissue)	Beneficial, lifestyle alteration	wildtype		Adipose tissue, brown adipose tissue		male	Adipose tissue
289	GSE70857	Caloric restriction (C57BL/6 young mice)	Beneficial, lifestyle alteration	wildtype		Liver		male	Liver
290	GSE70857	Physical exercise (10 weeks running)	Beneficial, lifestyle alteration	wildtype		Liver		male	Liver
291	GSE70857	Caloric restriction (epididymal white adipose tissue)	Beneficial, lifestyle alteration	wildtype		Adipose tissue, White adipose tissue		male	Adipose tissue
292	GSE70857	Physical exercise (10 weeks, white adipose tissue)	Beneficial, lifestyle alteration	wildtype		Adipose tissue, White adipose tissue		male	Adipose tissue
293	GSE70857	Caloric restriction	Beneficial, lifestyle alteration	wildtype		Skeletal muscle		male	Skeletal muscle
294	GSE70857	Physical exercise (10 weeks running)	Beneficial, lifestyle alteration	wildtype		Skeletal muscle		male	Skeletal muscle
295	GSE71530	Sepsis, rescued by fecal microbiota transplant	Deleterious, disease, infectious			Intestinal tract, cecum			Intestinal tract
296	GSE71580	Tamoxifen treatment	Deleterious, chemical treatment			Stomach			Stomach
297	GSE72046	Salmonella typhimurium infection	Deleterious, disease, infectious	functional strain MC71-TT		Intestinal tract, colon and illeum and jejunum			Intestinal tract
298	GSE72132	Non-ischemic heart failure, L-NAME+AngII model	Deleterious, disease, target organ		C57BL/6	Heart, left ventricle		male	Heart
299	GSE72262	Depression, ovariectomization+stress model	Deleterious, disease, target organ		C57BL/6J	Brain, prefrontal cortex	17 week	female	Brain
300	GSE72561	Low salt diet	Non-specified, other factor		C57BL/6J	Heart, left ventricle		male	Heart
301	GSE73798	Ketamine treatment (hippocampus)	Non-specified, chemical treatment	8hr after treatment	C57BL/6J	Brain, hippocampus	8-10 week old		Brain
302	GSE73798	Memantine treatment (hippocampus)	Non-specified, chemical treatment	8h after treatment	C57BL/6J	Brain, hippocampus	8-10 week old		Brain
303	GSE73798	Phencyclidyne treatment (hippocampus)	Non-specified, chemical treatment	8hr after treatment6	C57BL/6J	Brain, hippocampus	8-10 week old		Brain
304	GSE73799	Ketamine treatment (striatum)	Non-specified, chemical treatment	8hr after treatment	C57BL/6J	Brain, striatum	8-10 week old		Brain
305	GSE76361	Eicosapentaenoic and docosahexaenoic acid enriched diet	Beneficial, lifestyle alteration		C57BL/6J	Skeletal muscle, gastrocnemius muscle	8 week	male	Skeletal muscle
306	GSE76428	Insulin resistance, IR+/- IRS1+/- model (with western diet)	Deleterious, disease, metabolic	IR+/- IRS1+/- mice with western diet vs. ApoE mice with normal chow	ApoE	Adipose tissue		female	Adipose tissue
307	GSE76593	Huntington Disease, BACHD model	Deleterious, disease, genetic	old mice were compared		Heart	old		Heart
308	GSE76812	Atherosclerosis, high fat induced (LDLR-/- background)	Deleterious, disease, target organ		C57BL/6J	Aorta			Aorta
309	GSE76928	Intestinal cancer, APCMin/+ model	Deleterious, disease, cancer		C57BL/6	Intestinal tract, colon	14 week		Intestinal tract
310	GSE76928	Intestinal cancer (APCMin/+ model), rescued by ATB-346 treatment	Beneficial, chemical treatment		C57BL/6	Intestinal tract, colon	14 week		Intestinal tract
311	GSE77192	West Nile virus infection (C57BL/6)	Deleterious, disease, infectious	wildtype virus	C57BL/6J	Brain	5 week		Brain
312	GSE77766	Acute activation of AgRP neurons stimulation (brown adipose tissue)	Deleterious, other factor		mixed B6:129 background	Adipose tissue, brown adipose tissue		both	Adipose tissue
313	GSE78125	22q11.2 deletion syndrome, Tbx1-/- model (embryonic)	Deleterious, disease, genetic	na		Heart	E9.5		Heart
314	GSE79711	White adipose tissue browning, R6/2 model (Huntington's disease model)	Deleterious, disease, genetic			Adipose tissue, White adipose tissue	12 week	male	Adipose tissue
315	GSE81501	Autism spectrum disorders, BTBR T+ Itpr3tf/J model (hippocampus)	Deleterious, disease, target organ		C57BL/6J	Brain, hippocampus	5 month	male	Brain
316	GSE83202	Adrenalectomized challenge	Deleterious, other factor		C57BL/6	Heart	6 month	male	Heart
317	GSE83596	Liver non-alcoholic steatohepatitis, STAM model	Deleterious, disease, target organ		C57BL/6J	Liver	9 week	male	Liver
318	GSE83596	Liver fibrosis, STAM model	Deleterious, disease, target organ		C57BL/6J	Liver	12 week	male	Liver
319	GSE83596	Hepatocellular carcinoma, STAM model	Deleterious, disease, cancer		C57BL/6J	Liver	20 week	male	Liver
320	GSE18801	Cardiac hypertrophy, isoproterenol induced	Deleterious, disease, target organ			Heart, left ventricle			Heart
321	GSE18801	Cardiac hypertrophy, intensive swimming induced	Deleterious, disease, target organ			Heart, left ventricle			Heart
322	GSE27640	CCl4 induced liver fibrosis, rescued by erlotinib	Beneficial, chemical treatment	dosage is 2mg	A/J	Liver			Liver
323	GSE32706	Fish oil treatment	Beneficial, chemical treatment		C57BL/6J	Liver	17 week	male	Liver
324	GSE32706	Fenofibrate treatment	Beneficial, chemical treatment		C57BL/6J	Liver	17 week	male	Liver
325	GSE34807	Ovarectomization challenge	Deleterious, other factor		C57BL/6	Heart, ventricle	8 week	female	Heart
326	GSE34807	Ovarectomization challenge, rescued by 17beta-estradiol treatment	Beneficial, chemical treatment		C57BL/6	Heart, ventricle	8 week	female	Heart
327	GSE35961	Non-alcoholic steatohepatitis (HFD induced), rescued by metformin treatment	Beneficial, chemical treatment		C57BL/6	Liver			Liver
328	GSE38688	Hypercholesterolemia (ApoE3Leiden model), rescued by ezetimibe treatment	Beneficial, chemical treatment		ApoE3Leiden	Liver		female	Liver
329	GSE38688	Hypercholesterolemia (ApoE3Leiden model), rescued by rosuvastatin treatment	Beneficial, chemical treatment		ApoE3Leiden	Liver		female	Liver
330	GSE44625	Blast traumatic brain injury (hippocampus)	Deleterious, disease, other		ICR	Brain, hippocampus		male	Brain
331	GSE44625	Mild traumatic brain injury (hippocampus)	Deleterious, disease, other		ICR	Brain, hippocampus		male	Brain
332	GSE52866	Post-traumatic stress disorder	Deleterious, disease, target organ	10 day stress, 1 day rest	C57BL/6	Heart			Heart
333	GSE60676	Chronic intermittent ethanol vapor treatment (amygdala)	Deleterious, chemical treatment		C57BL/6J	Brain, amygdala	10-12 week	male	Brain
334	GSE60676	Chronic intermittent ethanol vapor treatment (nucleus accumbens)	Deleterious, chemical treatment		C57BL/6J	Brain, nucleus accumbens	10-12 week	male	Brain
335	GSE60676	Chronic intermittent ethanol vapor treatment (embryonic)	Deleterious, chemical treatment		C57BL/6J	Liver	adult (10-12 week)	male	Liver
336	GSE60676	Chronic intermittent ethanol vapor treatment (prefrontal cortex)	Deleterious, chemical treatment		C57BL/6J	Brain, Prefrontal cortex	10-12 week	male	Brain
337	GSE61404	Congenital myopathy, cfl2-/- model	Deleterious, disease, genetic		C57BL/6	Skeletal muscle			Skeletal muscle
338	GSE62612	Maternal high fat diet treatment (neonatal)	Deleterious, other factor	na		Liver	P4	male	Liver
339	GSE62612	Maternal high fat diet treatment, rescued by prenatal metformin exposure (neonatal)	Beneficial, chemical treatment	na		Liver	P4	male	Liver
340	GSE62612	Maternal high fat diet treatment, rescued by prenatal metformin exposure (neonatal)	Beneficial, chemical treatment	na		Adipose tissue	P4	male	Adipose tissue
341	GSE62639	Duchenne muscular dystrophy, mdx model	Deleterious, disease, target organ		C57BL/6	Skeletal muscle, quadriceps muscle			Skeletal muscle
342	GSE62639	Duchenne muscular dystrophy (mdx model), rescued by tadalafil treatment	Beneficial, chemical treatment		C57BL/6	Skeletal muscle, quadriceps muscle			Skeletal muscle
343	GSE63617	Alzheimer disease, AD11 anti-NGF model (brain cortex)	Deleterious, disease, target organ	5 month		Brain, cerebral cortex	6 month		Brain
344	GSE63617	Alzheimer disease, AD11 anti-NGF model (hippocampus)	Deleterious, disease, target organ	6 month		Brain, hippocampus	6 month		Brain
345	GSE74463	Aging (24 months vs. 3.5 months)	Deleterious, other factor			Kidney	96 week,14 week	female	Kidney
346	GSE13432	Cold acclimation	Beneficial, other factor	5 week treatment	C57BL/6	Adipose tissue, White adipose tissue	4-6 week	male	Adipose tissue
347	GSE16486	Castration surgery challenge	Deleterious, other factor		CD-1	Skeletal muscle, gastrocnemius muscle		male	Skeletal muscle
348	GSE17184	Fulminant hepatitis, ConA induced	Deleterious, disease, target organ	6 hr	BALB/c	Liver	8-10 week	male	Liver
349	GSE19793	Colon adenocarcinoma, azoxymethane and dextran sodium sulfate induced	Deleterious, disease, cancer	wildtype	C57BL/6	Intestinal tract, colon	6-8 week		Intestinal tract
350	GSE29458	Glioblastoma, Pten f/f and p53 f/f- model	Deleterious, disease, cancer		mixed	Brain	6-8 week		Brain
351	GSE40180	Sepsis, cecal ligation and puncture induced	Deleterious, disease, infectious		C57BL/6J	Heart		female	Heart
352	GSE40180	Sepsis, cecal ligation and puncture induced	Deleterious, disease, infectious		C57BL/6J	Kidney		female	Kidney
353	GSE40180	Sepsis, cecal ligation and puncture induced	Deleterious, disease, infectious		C57BL/6J	Liver		female	Liver
354	GSE4034	Strong fear conditioning vs. weak fear conditioning (hippocampus)	Non-specified, other factor		C57BL/6J x A/J	Brain, hippocampus			Brain
355	GSE4034	Strong fear conditioning vs. weak fear conditioning (amygdala)	Non-specified, other factor		C57BL/6J x A/J	Brain, amygdala			Brain
356	GSE47022	Mainstream cigarette smoke	Deleterious, lifestyle alteration	regular weight	C57BL/6	Heart			Heart
357	GSE47420	Cardiac hypertrophy, angiotensin II induced	Deleterious, disease, target organ	C57BL/6j	C57BL/6	Heart, left ventricle		male	Heart
358	GSE51365	Gammaherpesvirus-68 infection	Deleterious, disease, infectious		C57BL/6	Brain	7-9 week	male	Brain
359	GSE51365	Gammaherpesvirus-68 infection	Deleterious, disease, infectious		C57BL/6	Liver	7-9 week	male	Liver
360	GSE64004	Social defeat stress challenge	Deleterious, lifestyle alteration		C57BL/6JJmsSlc	Intestinal tract, ileum	7 week	male	Intestinal tract
361	GSE6678	Infantile neuronal ceroid lipofuscinosis	Deleterious, disease, target organ	8 month	C57BL/6	Brain	8 month		Brain
362	GSE6275	Absence epilepsy, Lh-/- model (cerebellum)	Deleterious, disease, target organ			Brain, cerebellum			Brain
363	GSE6275	Absence epilepsy, Stg-/- model (cerebellum)	Deleterious, disease, target organ			Brain, cerebellum			Brain
364	GSE6275	Absence epilepsy, Tg-/- model (cerebellum)	Deleterious, disease, target organ			Brain, cerebellum			Brain
365	GSE71997	Inflammatory bowel disease, IL10-/- model	Deleterious, disease, infectious		C57BL/6	Intestinal tract, ileum and cecum			Intestinal tract
366	GSE78170	70% partial hepatectomy	Deleterious, other factor	standard diet	C57BL/6	Liver		male	Liver
367	GSE36232	Parkinson's disease, paraquat treatment induced (ventral midbrain)	Deleterious, disease, target organ		C57BL/6	Brain, entral midbrain	3 month		Brain
368	GSE53782	Vertical sleeve gastrectomy challenge	Deleterious, other factor		C57BL/6	Intestinal tract, ileum	8 week	male	Intestinal tract
369	GSE61915	Aging (hippocampus,29 weeks vs. 5 weeks)	Deleterious, other factor	29 week vs. 5 week ,pair-end sequencing	C57BL/6	Brain, hippocampus	5 week, 29 week		Brain
370	GSE65267	Kidney fibrosis, folic acid induced	Deleterious, disease, target organ	14 day after treatment	BALB/c	Kidney			Kidney
371	GSE66828	Germ free treatment	Non-specified, other factor		Swiss Webster	Brain, amygdala	10 week		Brain
372	GSE70123	Insulin resistance, Rab10-/- model	Deleterious, disease, metabolic			Adipose tissue, perigonadal white adipose tissue			Adipose tissue
373	GSE71679	Centronuclear myopathy, Smyd1-/- model	Deleterious, disease, target organ		C57BL/6J;129S1/SvImJ	Skeletal muscle, tibialis anterior muscle	6 week		Skeletal muscle
374	GSE74570	Muscle degeneration, Nampt-/- model	Deleterious, disease, target organ	7 month	C57BL/6	Skeletal muscle, quadriceps muscle	7 month		Skeletal muscle
375	GSE77717	Type 2 diabetes, db/db model	Deleterious, disease, metabolic		BKS	Kidney, glomerulus	25 week		Kidney
376	GSE78965	Follistatin treatment	Beneficial, chemical treatment	3 day	C57BL/6	Skeletal muscle, tibialis anterior muscle			Skeletal muscle
377	GSE60691	Spinobulbar muscular atrophy, AR113Q-KRKR model	Deleterious, disease, target organ		C57BL/6J	Skeletal muscle			Skeletal muscle
378	GSE12609	X-linked infantile spasm syndrome, Arx-/Y model	Deleterious, disease, genetic			Brain		male	Brain
379	GSE44855	Huntington's disease, N171-HD82Q model (cerebellum)	Deleterious, disease, genetic	10 week	DBA and C57BL/6J	Brain, cerebellum	10 week	male	Brain
380	GSE44855	Huntington's disease, N171-HD82Q model (hippocampus)	Deleterious, disease, genetic	10 week	DBA and C57BL/6J	Brain, hippocampus	10 week	male	Brain
381	GSE74615	Alzheimer disease, APPswe/PS1dE9 model	Deleterious, disease, target organ	cortical microglia expression used	C57BL/6	Brain	15-18 month		Brain
382	GSE81502	Autism spectrum disorders, BTBR model	Deleterious, disease, target organ		C57BL/6	Brain, prefrontal cortex	5 month	male	Brain
383	GSE20844	Diabetic nephropathy, OVE26 model (young)	Deleterious, disease, metabolic		FVB	Kidney, glomerulus	8 week	male	Kidney
384	GSE31952	Obesity, ob/ob model	Deleterious, disease, metabolic		C57BLKS/J	Adipose tissue, white adipose tissue	9 week		Adipose tissue
385	GSE36875	Type 2 diabetes, db/db model	Deleterious, disease, metabolic		C57BL/KLS	Heart			Heart
386	GSE36875	Type 2 diabetes (db/db model), rescued by rosiglitazon treatment	Beneficial, chemical treatment		C57BL/KLS	Heart			Heart
387	GSE38082	Type 2 diabetes, db/db model	Deleterious, disease, metabolic			Adipose tissue, white adipose tissue	10 week		Adipose tissue
388	GSE40775	Obesity, ob/ob model	Deleterious, disease, metabolic	no SHP mutation	C57BL/6	Liver			Liver
389	GSE59930	Type 2 diabetes, db/db model (yong BKS)	Deleterious, disease, metabolic		BKS	Liver	14 week	male	Liver
390	GSE62013	Obesity, ob/ob model (hypothalamus)	Deleterious, disease, metabolic		C57BL/6	Brain, hypothalamus	9 week	male	Brain
391	GSE62013	Type 1 dabetes, streptozotocin treatment induced (hypothalamus)	Deleterious, disease, metabolic		C57BL/6	Brain, hypothalamus	9 week	male	Brain
392	GSE6733	Type 2 diabetes, db/db model	Deleterious, disease, metabolic		BKS	Aorta	16-20 week		Aorta
393	GSE69187	Aging	Deleterious, other factor	wildtype normal chow	C57BL/6	Aorta	2-4 month, 12-13 month		Aorta
394	GSE69187	Atherosclerosis, Ldlr-/- high fat diet model (aged)	Deleterious, disease, target organ	aged mice	C57BL/6	Aorta	12-13 month		Aorta
395	GSE69187	Atherosclerosis, Ldlr-/- high fat diet model (young)	Deleterious, disease, target organ	young mice	C57BL/6	Aorta	2-4 month		Aorta
396	GSE72888	Aging	Deleterious, other factor	wildtype	C57BL/6	Heart	3 month, 8.5 month		Heart
397	GSE73569	Chronic neutrophil, CD36-/- model	Deleterious, disease, target organ		C57BL/6	Intestinal tract, intestine			Intestinal tract
398	GSE83680	Candida albicans infection	Deleterious, disease, infectious	24h after infection	BALB/c	Kidney	10-12 week	female	Kidney
399	GSE83680	Candida albicans infection	Deleterious, disease, infectious	24h after infection	BALB/c	Liver	10-12 week	female	Liver
400	GSE86300	Diabetic nephropathy, db/db model	Deleterious, disease, metabolic			Kidney, renal cortex			Kidney
401	GSE87729	High fat diet induced obesity, rescued by methotrexate treatment	Beneficial, chemical treatment		C57BL/6	Liver		male	Liver
402	GSE29075	Aging (hippocampus, 18 months vs. 3.5 months)	Deleterious, other factor	no exercise	BALB/c	Brain, hippocampus	18 month, 3.5 month	male	Brain
403	GSE29075	Physical exercise (hippocampus)	Beneficial, lifestyle alteration		BALB/c	Brain, hippocampus	3.5 month	male	Brain
404	GSE29075	Aging, rescued by physical exercise	Beneficial, lifestyle alteration		BALB/c	Brain, hippocampus	18 month	male	Brain
405	GSE36836	Aging	Deleterious, other factor	low fat diet, 21 month old vs. 4 month old	C57BL/6J	Liver	4 month, 21 month	male	Liver
406	GSE43691	Type 2 diabetes, db/db model (young C57BL/6)	Deleterious, disease, metabolic		C57BL/6	Liver	16 week		Liver
407	GSE43691	Overnight fasting (young)	Non-specified, other factor		C57BL/6	Liver	16 week		Liver
408	GSE43691	Overnight fasting (old)	Non-specified, other factor		C57BL/6	Liver	48 week		Liver
409	GSE43691	Type 2 diabetes, db/db model (old C57BL/6)	Deleterious, disease, metabolic		C57BL/6	Liver	48 week		Liver
410	GSE43691	Overnight fasting (young)	Non-specified, other factor		C57BL/6	Skeletal muscle	16 week		Skeletal muscle
411	GSE43691	Type 2 diabetes, db/db model (young)	Deleterious, disease, metabolic		C57BL/6	Skeletal muscle	16 week		Skeletal muscle
412	GSE43691	Obesity, ob/ob model (old)	Deleterious, disease, metabolic		C57BL/6	Skeletal muscle	48 week		Skeletal muscle
413	GSE43691	Overnight fasting (old)	Non-specified, other factor		C57BL/6	Skeletal muscle	48 week		Skeletal muscle
414	GSE43691	Type 2 diabetes, db/db model (old)	Deleterious, disease, metabolic		C57BL/6	Skeletal muscle	48 week		Skeletal muscle
415	GSE46895	Pathological aging, Sirt1-/- model	Deleterious, disease, other		C57BL/6	Liver	13-16 month	male	Liver
416	GSE71501	Pathological aging, Mfn2-/- model	Deleterious, disease, other	Ko lod mice vs. wildtype young mice		Skeletal muscle			Skeletal muscle
417	GSE79623	Type 1 diabetes, streptozotocin treatment induced	Deleterious, disease, metabolic		ApoE	Aorta	18 week		Aorta
418	GSE85718	Aging	Deleterious, other factor		C57BL/6N	Adipose tissue, white adipose tissue	12 month, 6 month		Adipose tissue
419	GSE85718	Aging, rescued by nicotinamide mononucleotide treatment	Beneficial, chemical treatment		C57BL/6N	Liver	12 month		Liver
420	GSE85718	Aging, rescued by nicotinamide mononucleotide treatment	Beneficial, chemical treatment		C57BL/6N	Skeletal muscle	12 month		Skeletal muscle
421	GSE85718	Aging, rescued by nicotinamide mononucleotide treatment	Beneficial, chemical treatment		C57BL/6N	Adipose tissue, white adipose tissue	12 month		Adipose tissue
422	GSE57980	Pompe disease, GAA knockout model	Deleterious, disease, genetic			Skeletal muscle	5 month		Skeletal muscle
423	GSE100276	High fat diet (colon, old)	Deleterious, lifestyle alteration	43 week treatment	C57BL/6	Intestinal tract, colon	49 week		Intestinal tract
424	GSE102204	Early spinal muscular atrophy, Smn-/- model	Deleterious, disease, other	total RNA library	FVB	Brain			Brain
425	GSE102204	Late spinal muscular atrophy, Smn-/- model	Deleterious, disease, other	total RNA library	FVB	Brain			Brain
426	GSE63268	High fat diet induced obesity, rescued by narciclasine treatment	Beneficial, chemical treatment	brown adipose tissue, total RNA library	C57BL/6J	Adipose tissue, brown adipose tissue	17 week		Adipose tissue
427	GSE63268	High fat diet induced obesity, rescued by narciclasine treatment	Beneficial, chemical treatment	total RNA library	C57BL/6J	Liver	18 week		Liver
428	GSE63268	High fat diet induced obesity, rescued by narciclasine treatment	Beneficial, chemical treatment	total RNA library	C57BL/6J	Skeletal muscle	19 week		Skeletal muscle
429	GSE63510	Adipocyte hypertrophy, Nck2-/- model	Deleterious, disease, target organ			Adipose tissue, epididymal white adipose tissue			Adipose tissue
430	GSE74804	High fat diet induced obesity, resistant vs prone	Beneficial, other factor		C56BL/6J	Adipose tissue, epididymal white adipose tissue	17 week	male	Adipose tissue
431	GSE74804	High fat diet induced obesity. resistant vs prone	Beneficial, other factor		C56BL/6J	Liver	17 week	male	Liver
432	GSE71586	High fat diet induced obesity, rescued by green tea	Beneficial, chemical treatment			Adipose tissue, epididymal white adipose tissue			Adipose tissue
433	GSE75000	Parkinson disease, Ercc1-/+ model	Deleterious, disease, target organ		FVB:C57BL/6J	Brain, ventral mesencephalic area			Brain
434	GSE80433	Liposarcoma	Deleterious, disease, cancer		129 x C57BL/6	Adipose tissue, white adipose tissue			Adipose tissue
435	GSE81206	Smith-Magenis syndrome, Rai1-/- model (cortex)	Deleterious, disease, genetic		B6/FVB	Brain, cerebral cortex	3 week		Brain
436	GSE81206	Smith-Magenis syndrome, Rai1-/- model (striatum)	Deleterious, disease, genetic	12 week	B6/FVB	Brain, striatum	12 week		Brain
437	GSE81206	Smith-Magenis syndrome, Rai1-/- model (hypothalamus)	Deleterious, disease, genetic		B6/FVB	Brain, hypothalamus	8 week		Brain
438	GSE81441	Colon adenocarcinoma, Apc(D716) p53 R270H model	Deleterious, disease, cancer		C57BL/6	Intestinal tract, colon	15-20 week		Intestinal tract
439	GSE83529	Acute kidney injury, alcohol and CCl4 treatment induced	Deleterious, disease, target organ		C57BL/6	Kidney		male	Kidney
440	GSE85136	Subchronic variable stress challenge (susceptible)	Deleterious, other factor		C57BL/6J	Brain		female	Brain
441	GSE85136	Subchronic variable stress challenge (resistant)	Deleterious, other factor		C57BL/6J	Brain		male	Brain
442	GSE86338	White adipose browning, CL316243 treatment induced	Beneficial, chemical treatment		C57BL/6	Adipose tissue, inguinal white adipose tissue			Adipose tissue
443	GSE76565	Stomach ulcer, acetic acid treatment induced	Deleterious, disease, target organ		C57BL/6	Stomach	4 month		Stomach
444	GSE77494	Accelerated aging, Ercc1 delta/- model	Deleterious, disease, other		C57BL/6J x FVB	Liver	16 week		Liver
445	GSE77494	Accelerated aging (Ercc1 delta/- model), rescued by dietary restriction	Beneficial, chemical treatment		C57BL/6J x FVB	Liver	16 week		Liver
446	GSE79013	Maternal caffeine exposure	Deleterious, other factor		CD-1	Heart, left ventricle	1 year		Heart
447	GSE79824	Autism spectrum disorder, Shank2 e6-7 KO model	Deleterious, disease, target organ		mixed C57BL/6J and C57BLl/6N	Brain, hippocampus			Brain
448	GSE79824	Autism spectrum disorder, Shank2 e7 KO model	Deleterious, disease, target organ		mixed C57BL/6J and C57BLl/6N	Brain, hippocampus			Brain
449	GSE104365	Ascending aortic aneurysm, Notch1.129S6+/- model	Deleterious, disease, target organ	Proximal aorta	129/Sv	Aorta	2 month		Aorta
450	GSE74215	Herpes simplex virus 1 infection	Deleterious, disease, infectious	6 day post infection	C57BL/6	Intestinal tract, large intestine		female	Intestinal tract
451	GSE76215	Hypertrophic cardiomyopathy, P2y6-/- model	Deleterious, disease, target organ		C57BL/6J	Heart	8-12 week		Heart
452	GSE81286	Hypoxia challenge	Deleterious, other factor	2hr hypoxia	C57BL/6	Skeletal muscle	3 month	male	Skeletal muscle
453	GSE81367	Muscular atrophy (Huntington Disease), R6/2 model	Deleterious, disease, genetic		C57BL6 x CBA	Skeletal muscle, quadriceps muscle	12 week	female	Skeletal muscle
454	GSE81367	Muscular atrophy (Huntington Disease), rescued by ActRIIB decoy	Beneficial, chemical treatment		C57BL6 x CBA	Skeletal muscle, quadriceps muscle	12 week	female	Skeletal muscle
455	GSE84994	High fat diet induced nonalcoholic fatty liver disease, rescued by ASBT inhibitor	Beneficial, chemical treatment		C57BL/6J	Liver	20 week	male	Liver
456	GSE98875	Frontotemporal dementia, conditional Lsd1 knockout model	Deleterious, disease, target organ		C57BL/6	Brain, hippocampus		female	Brain
457	GSE88959	Sepsis, Lcn2 nockout with LPS treatment model	Deleterious, disease, infectious		C57BL/6	Brain, hemi-brain	3-4 month		Brain
458	GSE91396	Neuropathic pain, spared nerve injury model (nucleus accumbens)	Deleterious, disease, target organ		C57BL/6	Brain, nucleus accumbens		male	Brain
459	GSE91396	Neuropathic pain, spared nerve injury model (periaqueductal grey)	Deleterious, disease, target organ		C57BL/6	Brain, periaqueductal grey matter		male	Brain
460	GSE94842	High fat diet induced obesity, rescued by vertical sleeve gastrectomy	Beneficial, other factor	sham surgery as control	C57BL/6J	Liver		male	Liver
461	GSE97013	Colitis-accelerated colon carcinoma, azoxymethane/DSS treatment induced	Deleterious, disease, cancer		C57BL/6	Intestinal tract, colon			Intestinal tract
462	GSE97013	AOM/DSS treatment-induced colon carcinoma, rescued by aspirin and curcumin	Beneficial, chemical treatment		C57BL/6	Intestinal tract, colon			Intestinal tract
463	GSE97027	Eccentric hypertrophy, Cdk8 overexpression model	Deleterious, disease, target organ		C57BL/6	Heart, ventricle	3 week	male	Heart
464	GSE80587	Reversal learning impairment, maternal high-dose folic acid induced	Deleterious, disease, target organ		129S6/SvEv x C57BL/6J	Brain, hippocampus	14 week	both	Brain
465	GSE87450	Fanconi syndrome, conditional Xpr1-/- model	Deleterious, disease, target organ			Kidney	8 week		Kidney
466	GSE87578	Hepatoblastoma, beta-catenin and YAP mutation model	Deleterious, disease, cancer	Myc WT		Liver			Liver
467	GSE87899	Diabetic nephropathy, D2.B6-Ins2Akita/MatbJ	Deleterious, disease, metabolic			Kidney	12 week	male	Kidney
468	GSE91058	White adipose tissue browning, Egr1 -/- model (juvenile)	Beneficial, other factor		C57BL/6	Adipose tissue, Subcutaneous white adipose tissue	2 week	female	Adipose tissue
469	GSE94018	Learning and memory deficit, LSD1 knock-in model	Deleterious, disease, target organ		C57BL/6	Brain, hippocampus	8-15 week	male	Brain
470	GSE99440	Aging, rescued by reduced circulating insulin level	Beneficial, chemical treatment	Ins2-/+ vs Ins2+/+. two diet mixed	mixed C57BL/6 and 129	Liver	25 week	female	Liver
471	GSE99440	Aging, rescued by reduced circulating insulin level	Beneficial, chemical treatment	Ins2-/+ vs Ins2+/+. two diet mixed	mixed C57BL/6 and 129	Skeletal muscle	25 week	female	Skeletal muscle
472	GSE100085	Immobilization stress challenge (prefrontal cortext)	Deleterious, other factor			Brain, prefrontal cortex	10 weeks		Brain
473	GSE100084	Acute stress immobilization (amygdala)	Deleterious, other factor	6 day after stress		Brain, amygdala	10 week	male	Brain
474	GSE100194	Dengue virus infection	Deleterious, disease, infectious	3 day after infection	C57BL/6	Liver			Liver
475	GSE100202	Seizure, pilocarpine treatment induced	Deleterious, disease, target organ	wildtype		Brain	7-10 week		Brain
476	GSE10162	Dent disease, Ccl5-/- model	Deleterious, disease, genetic			Kidney			Kidney
477	GSE103622	Non-alcoholic fatty liver disease, radiation induced	Deleterious, disease, target organ		C57BL/6	Liver	9 week	male	Liver
478	GSE106639	Non-alcoholic fatty liver disease (high fat diet induced), rescued by CMPF treatment	Beneficial, chemical treatment	high fat diet first, then CMPF treatment	CD-1	Liver			Liver
479	GSE106841	Diabetic nephropathy, BTBR ob/ob model	Deleterious, disease, metabolic	24 week old mice		Kidney, glomerulus		female	Kidney
480	GSE1482	Neurofibromatosis type 1, Nf-/- model (juvenile)	Deleterious, disease, genetic	28 day	C57BL/6	Brain, hippocampus	4 week	male	Brain
481	GSE19286	Atherosclerosis, APOE-deficient model	Deleterious, disease, metabolic		C57BL/6	Aorta	32-34 week		Aorta
482	GSE19286	Atherosclerosis, APOE-deficient model, rescued by captopril treatment	Beneficial, chemical treatment		C57BL/6	Aorta	32-34 week		Aorta
483	GSE19780	Huntington's disease, HdhQ111 model (cerebellum)	Deleterious, disease, genetic			Brain, cerebellum	3-10 week		Brain
484	GSE19780	Huntington's disease, HdhQ111 model (striatum)	Deleterious, disease, genetic			Brain, striatum	3-10 week		Brain
485	GSE2236	Progressive congestive heart failure, MnSOD deficient model	Deleterious, disease, genetic		C57BL/6	Heart			Heart
486	GSE2507	Myoshi myopathy, SJL/J model	Deleterious, disease, target organ		SJL/J,C57BL/6	Skeletal muscle, quadriceps muscle		female	Skeletal muscle
487	GSE26025	Prenatal stress challenge	Deleterious, other factor	Wildtype	C57BL/6	Brain, hippocampus	P100	female	Brain
488	GSE2866	Succinate semialdehyde dehydrogenase deficiency, Aldh5a1-/- model ( juvenile, hippocampus)	Deleterious, disease, metabolic			Brain, hippocampus	2.6 week		Brain
489	GSE2866	Succinate semialdehyde dehydrogenase deficiency, Aldh5a1-/- model ( juvenile, cortex)	Deleterious, disease, metabolic			Brain, cerebral cortex	2.5 week		Brain
490	GSE29343	Muscle dystrophy, Nf1-/- model	Deleterious, disease, target organ			Skeletal muscle, triceps surae muscle	3 month		Skeletal muscle
491	GSE3253	LPS challenge (old mice)	Deleterious, chemical treatment		BALB/c	Brain	22 month	male	Brain
492	GSE3253	LPS challenge (young mice)	Deleterious, chemical treatment		BALB/c	Brain	4 month	male	Brain
493	GSE32609	Hutchinson-Gilford progeria syndrome, LmnaG609G/G609G knock-in model	Deleterious, disease, genetic		C57BL/6	Liver	3 month	female	Liver
494	GSE33319	Cystic fibrosis, Cftr-/- model	Deleterious, disease, genetic		C57BL/6	Liver	3 week	female	Liver
495	GSE33372	Wolfram syndrome, Wfs1-/- model (hypothalamus)	Deleterious, disease, genetic		129/Sv	Brain, hypothalamus			Brain
496	GSE34305	Fetal alcohol syndrome	Deleterious, disease, other	two experiments mixed	C57BL/6J	Brain	70 day	male	Brain
497	GSE35182	Chronic myocarditis, coxsackievirus B3 infection induced	Deleterious, disease, infectious	male, 90 dpi	BALB/c	Heart	8-10 week	male	Heart
498	GSE39159	Down syndrome	Deleterious, disease, genetic		B6C3F1	Skeletal muscle	5 month	male	Skeletal muscle
499	GSE41044	Methylmalonic acidemia-associated renal disease, Mut-/- model	Deleterious, disease, genetic		C57BL/6	Kidney		female	Kidney
500	GSE4120	Arrhythmogenic right ventricular cardiomyopathy, plakoglobin+/- model	Deleterious, disease, target organ	Only young trained mice are considered	129/Sv	Heart, right ventricle	6 month	male	Heart
501	GSE4612	Precancerous liver diseases, Mdr2-/- model	Deleterious, disease, target organ	all ages mixed		Liver	3 month,12 month		Liver
502	GSE4616	Type 1 dabetes, streptozotocin treatment induced	Deleterious, disease, metabolic		NMRI	Heart	10-15 week	male	Heart
503	GSE4678	Familial hypertrophic cardiomyopathy (severe vs mild)	Deleterious, disease, genetic			Heart	2.5 month		Heart
504	GSE47516	Progressive myoclonus epilepsy 1, Cstb-/- model (juvenile)	Deleterious, disease, genetic	P30 was compared	129/SvJ	Brain, cerebellum	1 month	both	Brain
505	GSE5348	Wilson disease, Atp7b-/- model	Deleterious, disease, genetic			Liver	6 week		Liver
506	GSE54917	Muscle atrophy, Tp53inp2 overexpression induced	Deleterious, disease, target organ	wildtype as control	C57BL/6	Skeletal muscle, quadriceps muscle	4 month	male	Skeletal muscle
507	GSE60820	Ischemic stroke, FeCl3 treatment induced	Deleterious, disease, target organ	Ipsilateral hemisphere is ischemic	Swiss Webster	Brain		male	Brain
508	GSE62385	Long-term intermittent hypoxia	Deleterious, other factor	28 day treatment	C57BL/6	Brain, hippocampus			Brain
509	GSE63032	Cachexia syndrome, C26 model	Deleterious, disease, metabolic		BALB/c, DBAj hybrid	Heart	10-11 week		Heart
510	GSE63032	Cachexia syndrome, C25 model	Deleterious, disease, metabolic		BALB/c, DBAj hybrid	Skeletal muscle	10-11 weeks		Skeletal muscle
511	GSE6399	Emery Dreifuss muscular dystrophy, Emd-/- model	Deleterious, disease, genetic		C57BL/6	Heart		male	Heart
512	GSE6614	Seizure, nicotine treatment induced (resistant)	Deleterious, disease, target organ	beta4-/- mice	C57BL/6J	Brain	6-9 week	both	Brain
513	GSE6614	Seizure, nicotine treatment induced (susceptible)	Deleterious, disease, target organ	alpha7+/T mice	C57BL/6J	Brain	6-9 week	both	Brain
514	GSE67306	Alzheimer disease (APPswe/PS1dE9 model), rescued by ibuprofen treatment	Beneficial, chemical treatment		C57BL/6J	Brain, hippocampus	6 month	male	Brain
515	GSE67546	Alcoholic liver injury (chronic)	Deleterious, disease, target organ	8 week alcohol feed with one binge	C57BL/6N	Liver		male	Liver
516	GSE6787	Defective fetal liver erythropoiesis, Rb-/- model (embryonic)	Deleterious, disease, target organ	na	128sv	Liver	E12.5		Liver
517	GSE68364	CITCO treatment	Non-specified, chemical treatment	CMC Co4 28d as control	C57BL/6	Liver		male	Liver
518	GSE68364	Cyproterone acetate treatment	Deleterious, chemical treatment	CO 28d as control	C57BL/6	Liver		male	Liver
519	GSE68364	Methapyrilene treatment	Non-specified, chemical treatment		C57BL/6	Liver		male	Liver
520	GSE69306	Obesity, ob/ob model	Deleterious, disease, metabolic	wildtype control	C57BL/6J	Stomach		male	Stomach
521	GSE69306	Obesity, high fat diet induced	Deleterious, disease, metabolic	normal diet control	C57BL/6J	Stomach		male	Stomach
522	GSE70714	Sepsis, fecal peritonitis induced	Deleterious, disease, infectious		C57BL/6J	Liver	12-14 week		Liver
523	GSE71057	Spontaneous hepatocellular carcinoma, Sart+/- model	Deleterious, disease, cancer		C57BL/6	Liver	12 month	male	Liver
524	GSE71846	Blast traumatic brain injury, rescued by Exendin-4 treatment	Beneficial, chemical treatment	post TBI treatment	ICR	Brain, hippocampus		male	Brain
525	GSE71920	DSS induced colitis, rescued by apple peel polyphenolic extract	Beneficial, chemical treatment	during colitis treatment		Intestinal tract, colon		male	Intestinal tract
526	GSE73939	Kidney inflammation, LPS treatment induced	Deleterious, disease, infectious		BALB/c	Kidney, renal pelvis		female	Kidney
527	GSE73939	LPS-induced kidney inflammation, rescued by roselle treatment	Beneficial, chemical treatment		BALB/c	Kidney, renal pelvis		female	Kidney
528	GSE74732	Hepatocellular carcinoma, Pten-/- Shp2-/- model	Deleterious, disease, cancer	DKO group as cancer group	C57BL/6	Liver		male	Liver
529	GSE75206	Benzo[a]pyrene challenge	Deleterious, chemical treatment		Muta	Brain, hippocampus		male	Brain
530	GSE75373	Long-term alcohol treatment	Deleterious, lifestyle alteration	40 week treatment	C57BL/6J	Stomach, forestomach			Stomach
531	GSE75569	Short-term calorie restriction	Beneficial, lifestyle alteration	B6	C57BL/6	Brain, cerebral cortex			Brain
532	GSE75571	Short-term calorie restriction	Beneficial, lifestyle alteration	B6	C57BL/6	Skeletal muscle, gastrocnemius muscle			Skeletal muscle
533	GSE75572	Short-term calorie restriction	Beneficial, lifestyle alteration	B6	C57BL/6	Heart			Heart
534	GSE75573	Short-term calorie restriction (epididymal white adipose tissue)	Beneficial, lifestyle alteration	B6	C57BL/6	Adipose tissue, epididymal white adipose tissue			Adipose tissue
535	GSE76469	Renal fibrosis, Escherichia coli infection induced	Deleterious, disease, target organ		C3H/HeOuJ	Kidney	6 week	female	Kidney
536	GSE77082	Non-alcoholic steatohepatitis, Mat1a-/- model	Deleterious, disease, target organ	placebo treatment		Liver	10 month		Liver
537	GSE77503	Liver inflammation, 1,4-dihydrocollidine treatment induced	Deleterious, disease, target organ	non-cancer	FVB/N	Liver			Liver
538	GSE77503	Hepatocellular carcinoma, AKTCAT model	Deleterious, disease, cancer	PBS as control	FVB/N	Liver			Liver
539	GSE77578	Chronic epilepsy, pilocarpine-induced	Deleterious, disease, target organ		NMRI	Brain, hippocampus	12 week	male	Brain
540	GSE77919	Amyotrophic later sclerosis, PGC-1alpha knockout model	Deleterious, disease, target organ		C57BL/6	Brain, striatum			Brain
541	GSE78757	Gaucher disease, conduritol-B-epoxide treatment induced (juvenile)	Deleterious, disease, genetic	only B6 mice considered	C57BL/6	Brain, cerebral cortex	2.5 week	male	Brain
542	GSE79084	Hepatoblastoma, beta-catenin deltaEx3 model	Deleterious, disease, cancer	no myc mutation		Liver			Liver
543	GSE80633	Depression, Crtc1-/- model	Deleterious, disease, target organ		C57BL/6N	Brain, cerebral cortex	2 month	female	Brain
544	GSE83192	ARC syndrome, Vps33b-/- model	Deleterious, disease, genetic			Liver	10 week	both	Liver
545	GSE83318	Hepatocellular adenoma, irradiation induced	Deleterious, disease, cancer	non-irradiated mice as control	B6C3F1	Liver	15 month	female	Liver
546	GSE83326	Cadmium challenge	Deleterious, chemical treatment			Liver		both	Liver
547	GSE84156	Diet-induced obesity, rescued by Celastrol treatment	Beneficial, chemical treatment		C57BL/6J	Brain, hypothalamus	23 week	male	Brain
548	GSE84156	Diet-induced obesity, rescued by Withaferin A treatment	Beneficial, chemical treatment		C57BL/6J	Brain, hypothalamus	23 week	male	Brain
549	GSE84183	Depression, unpredictable chronic mild stress induced (cingulate gyrus)	Deleterious, disease, target organ		BALB/c	Brain, cingulate gyrus	17 week	male	Brain
550	GSE84183	Unpredictable chronic mild stress induced depression, rescued by fluoxetine treatment (cingulate gyrus)	Beneficial, chemical treatment		BALB/c	Brain, cingulate gyrus	17 week	male	Brain
551	GSE84183	Depression, unpredictable chronic mild stress induced (dentate gyrus)	Deleterious, disease, target organ		BALB/c	Brain, dentate gyrus	17 week	male	Brain
552	GSE84584	Cholemic nephropathy, common bile duct ligation induced	Deleterious, disease, target organ			Kidney			Kidney
553	GSE84584	Common bile duct ligation induced cholemic nephropathy, rescued by norursodeoxycholic acid	Beneficial, chemical treatment			Kidney			Kidney
554	GSE84645	Cardiac fibrosis, DSC2 overexpression model	Deleterious, disease, target organ	13 week old	C57/BDF1	Heart	13 week		Heart
555	GSE84780	Ephrogenic diabetes insipidus, Keap1-/- model	Deleterious, disease, metabolic	K1 and K1Cre are controls		Kidney	8 week	both	Kidney
556	GSE85569	Diabetic nephropathy, RenTg/Ins2Akita model (resistant)	Deleterious, disease, metabolic		C57BL/6	Kidney, glomerulus	12 week	male	Kidney
557	GSE85569	Diabetic nephropathy, RenTg/Ins2Akita model (susceptible)	Deleterious, disease, metabolic		139/SvEv	Kidney, glomerulus	12 week	male	Kidney
558	GSE86075	Dilated cardiomyopathy, Mapk14-/- model	Deleterious, disease, target organ	with angiotensin II treatment	C57BL/6	Heart		male	Heart
559	GSE86423	Lupus nephritis, IFNalpha transgenic model	Deleterious, disease, target organ	week 9	NZB X NZW F1	Kidney			Kidney
560	GSE86882	Aging, rescued by spermidine	Beneficial, chemical treatment		C57BL/6	Heart	30-32 month		Heart
561	GSE89907	Calorie restriction (old mice, 22 months old)	Beneficial, lifestyle alteration		C57BL/6J	Heart	22 month	male	Heart
562	GSE89907	Calorie restriction (young mice, 6 months old)	Beneficial, lifestyle alteration		C57BL/6J	Heart	6 month	male	Heart
563	GSE90836	Kabuki syndrome, Kmt2d+/Bgeo model	Deleterious, disease, genetic	only exp1 data used	C57BL/6J	Brain, hippocampus	1-2 month		Brain
564	GSE90900	Muscular hypertrophy, conditional Hirs-/- model	Deleterious, disease, target organ		C57BL/6J;129S1/SvImJ	Skeletal muscle, tibialis anterior muscle	6 month		Skeletal muscle
565	GSE92913	Sleep deprivation	Deleterious, lifestyle alteration		C57BL/6J	Liver		male	Liver
566	GSE93311	Alcohol use disorder, HDID-1 model (nucleus accumbens core)	Deleterious, disease, target organ		HS/Npt	Brain, nucleus accumbens	2-3 month	male	Brain
567	GSE93311	Alcohol use disorder, HDID-1 model (central amygdala)	Deleterious, disease, target organ		HS/Npt	Brain, central amygdala	2-3 month	male	Brain
568	GSE93819	Diet-Induced nonalcoholic steatohepatitis, rescued by vitamin E treatment	Beneficial, chemical treatment		C57BL/6J	Liver	19 week	male	Liver
569	GSE93819	Diet-Induced nonalcoholic steatohepatitis, rescued by astaxanthin treatment	Beneficial, chemical treatment		C57BL/6J	Liver	19 week	male	Liver
570	GSE94515	Aging (colon)	Deleterious, other factor	male mice only	C57BL/6OlaHsd	Intestinal tract, colon	3 month	male	Intestinal tract
571	GSE96936	Non-alcoholic steatohepatitis, choline- and folate-deficient diet induced	Deleterious, disease, target organ		C57BL/6J	Liver	12 week	male	Liver
572	GSE97910	Liposarcoma, Atgl-/- Hsl-/- model	Deleterious, disease, cancer	brown adipose, 12 month	C57BL/6J	Adipose tissue, brown adipose tissue	12 month		Adipose tissue
573	GSE98226	Obesity, high fat diet induced	Deleterious, disease, metabolic			Heart	12 week	male	Heart
574	GSE98226	Diet-induced obesity, rescued by linagliptin treatment	Beneficial, chemical treatment			Heart	12 week	male	Heart
575	GSE98626	Lupus nephritis, induced by nephrotoxic serum	Deleterious, disease, target organ	2 week after treatment	C57BL/6	Kidney, glomerulus		female	Kidney
576	GSE99292	Psyllium fiber supplied diet	Beneficial, lifestyle alteration		ICR	Intestinal tract, colon	7 week	male	Intestinal tract
577	GSE84462	Group 3 medulloblastoma, MYC amplified model	Deleterious, disease, cancer			Brain			Brain
578	GSE24628	WNT medulloblastoma, Ctnnb1 -/+ Tp53-/- model	Deleterious, disease, cancer	postnatal brain as control		Brain			Brain
579	GSE77574	Alzheimer disease, 5xFAD model	Deleterious, disease, target organ		B6/SJL	Brain, hippocampus	6-7 month	female	Brain
580	GSE13873	Gastritis, Helicobacter pylori infection induced	Deleterious, disease, infectious	wildtype		Stomach, stomach epithelium			Stomach
581	GSE109639	Abdominal aortic aneurysm, CaCl2 induced	Deleterious, disease, target organ	wildtype, 42 day	C57BL/6	Aorta, abdominal aorta			Aorta
582	GSE116434	Aortic dissection, aminopropionitrile + angiotensin II + high salt induced	Deleterious, disease, target organ	wildtype	C57BL/6	Aorta			Aorta
583	GSE121487	Diabetic vasculopathy, rescued by SHENQI compound	Beneficial, chemical treatment			Aorta			Aorta
584	GSE75815	Hypertension, angiotensin II induced (abdominal aorta)	Deleterious, disease, target organ	490 ng/kg/min, 2 week	C57BL/6J	Aorta, abdominal aorta			Aorta
585	GSE75815	Hypertension, angiotensin II induced (mesenteric artery)	Deleterious, disease, target organ	490 ng/kg/min, 2 week	C57BL/6J	Aorta, mesenteric artery			Aorta
586	GSE75815	Hypertension, angiotensin II induced (thoracic aorta)	Deleterious, disease, target organ	490 ng/kg/min, 2 week	C57BL/6J	Aorta, thoracic aorta			Aorta
587	GSE85834	Angiosarcoma, Dicer1 loss model	Deleterious, disease, cancer		mixed C57Bl/6 and 129X1/SvJ	Aorta			Aorta
588	GSE93597	Hypertension, angiotensin II induced	Deleterious, disease, target organ	1µg/kg/min, 3 week	C57BL/6	Aorta	2 month		Aorta
589	GSE100012	Obesity, chocolate-mixture diet induced (frontal cortex)	Deleterious, disease, metabolic	8 week for food intake		Brain, frontal cortex	5 week	female	Brain
590	GSE100012	Obesity, chocolate-mixture diet induced (striatum)	Deleterious, disease, metabolic	8 week for food intake		Brain, striatum	5 week	female	Brain
591	GSE100456	Maternal excessive estradiol exposure	Deleterious, other factor		ICR	Brain, hippocampus	adult		Brain
592	GSE100510	Age related motor impairment, PGC-1alpha knockout model (juvenile)	Deleterious, disease, target organ		C57BL/6	Brain, striatum	P30		Brain
593	GSE103031	ATR-X syndrome (Atrx-deltaE2 model), rescued by 5-ALA	Beneficial, chemical treatment	5-ALA=5-aminolevulinic acid,3mg/kg, P30-P90		Brain, hippocampus	P90		Brain
594	GSE103298	Autism spectrum disorder, Mef2c+/- model (juvenile)	Deleterious, disease, target organ			Brain, hippocampus	P30		Brain
595	GSE106620	Long-term neuroinflammation, influenza H7N7 infection induced	Deleterious, disease, infectious	30 day	C57BL/6J	Brain, hippocampus		female	Brain
596	GSE107210	Cognitive impairment, Phf8-/- model	Deleterious, disease, target organ		C57BL/6	Brain, hippocampus	10 week		Brain
597	GSE107613	Huntington's disease, N171-82Q model (cerebellum)	Deleterious, disease, genetic		DBA:C57BL/6J	Brain, cerebellum	6 week	male	Brain
598	GSE107613	Huntington's disease, R6/1 model (cerebellum)	Deleterious, disease, genetic		C57BL/6J	Brain, cerebellum	7.5 week	male	Brain
599	GSE107613	Huntington's disease, R6/1 model (prefrontal cortex)	Deleterious, disease, genetic		C57BL/6J	Brain, prefrontal cortex	7.5 week	male	Brain
600	GSE107613	Huntington's disease, R6/1 model (hippocampus)	Deleterious, disease, genetic		C57BL/6J	Brain, hippocampus	7.5 week	male	Brain
601	GSE107613	Huntington's disease, R6/1 model (striatum)	Deleterious, disease, genetic		C57BL/6J	Brain, striatum	7.5 week	male	Brain
602	GSE107613	Huntington's disease, N171-82Q model (prefrontal cortex)	Deleterious, disease, genetic		DBA:C57BL/6J	Brain, prefrontal cortex	6 week	male	Brain
603	GSE107613	Huntington's disease, N171-82Q model (hippocampus)	Deleterious, disease, genetic		DBA:C57BL/6J	Brain, hippocampus	6 week	male	Brain
604	GSE107613	Huntington's disease, N171-82Q model (striatum)	Deleterious, disease, genetic		DBA:C57BL/6J	Brain, striatum	6 week	male	Brain
605	GSE109055	Alzheimer disease (3xTgAD/Polb+/- model), rescued by nicotinamide riboside (hippocampus)	Beneficial, chemical treatment	12mM, 6 month		Brain, hippocampus	22-24 week	male,female	Brain
606	GSE109055	Alzheimer disease (3xTgAD/Polb+/- model), rescued by nicotinamide riboside (cortex)	Beneficial, chemical treatment	12mM, 6 month		Brain, cortex	22-24 week	male,female	Brain
607	GSE111737	Alzheimer disease (APP/PS1 model), rescued by Urolithin A	Beneficial, chemical treatment	200 mg/kg/day, from 6 month to 8 month		Brain, hippocampus	8 month		Brain
608	GSE111940	Alzheimer disease (APP/PS1 model), rescued by hydroxyurea	Beneficial, chemical treatment	45 mg/kg/day, 2.5 month		Brain, hippocampus	19 week		Brain
609	GSE112976	Trehalose contained diet	Beneficial, lifestyle alteration	10 day	C57BL/6J	Brain	9 week	male	Brain
610	GSE114887	Status epilepticus, induced by lithium-pilocarpine treatment	Deleterious, disease, target organ	control	C57BL/6	Brain	8-10 week		Brain
611	GSE115440	Perioperative neurocognitive disorders, rescued by Maresin 1	Beneficial, chemical treatment	treat prior to orthopedic surgery	C57BL/6	Brain, hippocampus	12-14 week		Brain
612	GSE115995	Repeated social defeat stress (nucleus accumbens microglia)	Deleterious, other factor	wildtype	C57BL/6	Brain, nucleus accumbens microglia			Brain
613	GSE115995	Repeated social defeat stress (medial prefrontal cortex microglia)	Deleterious, other factor	wildtype	C57BL/6	Brain, medial prefrontal cortex microglia			Brain
614	GSE115440	Perioperative neurocognitive disorders	Deleterious, disease, target organ		C57BL/6	Brain, hippocampus	12-14 week		Brain
615	GSE120546	Brain atrophy (SAMP10 + psychosocial stress model), rescued by theanine	Beneficial, chemical treatment	male mouse's territorial imperative	AKR/J	Brain, hippocampus		male	Brain
616	GSE120546	Brain atrophy, SAMP10 + psychosocial stress model	Deleterious, disease, target organ	male mouse's territorial imperative	AKR/J	Brain, hippocampus		male	Brain
617	GSE103031	ATR-X syndrome, Atrx-deltaE2 model	Deleterious, disease, genetic			Brain, hippocampus	P90		Brain
618	GSE109055	Alzheimer disease, 3xTgAD/Polb+/- model (cortex)	Deleterious, disease, target organ			Brain, cortex	22-24 week	male,female	Brain
619	GSE109055	Alzheimer disease, 3xTgAD/Polb+/- model (hippocampus)	Deleterious, disease, target organ			Brain, hippocampus	22-24 week	male,female	Brain
620	GSE111737	Alzheimer disease, APP/PS1 model	Deleterious, disease, target organ			Brain, hippocampus	8 month		Brain
621	GSE123114	Alcohol addiction (pre-frontal cortex)	Deleterious, other factor	inflexible vs light	Swiss	Brain, pre-frontal cortex	22 week	male	Brain
622	GSE123114	Alcohol addiction (striatum)	Deleterious, other factor	inflexible vs light	Swiss	Brain, striatum	22 week	male	Brain
623	GSE124670	Myocardial infarction (hippocampus)	Deleterious, disease, target organ	wildtype, 64h post-MI	C57BL/6	Brain, hippocampus		male	Brain
624	GSE124670	Heart failure (hippocampus)	Deleterious, disease, target organ	wildtype, 8 week post-MI	C57BL/6	Brain, hippocampus		male	Brain
625	GSE124670	Myocardial infarction (medial prefrontal cortex)	Deleterious, disease, target organ	wildtype, 64h post-MI	C57BL/6	Brain, medial prefrontal cortex		male	Brain
626	GSE124670	Heart failure (medial prefrontal cortex)	Deleterious, disease, target organ	wildtype, 8 week post-MI	C57BL/6	Brain, medial prefrontal cortex		male	Brain
627	GSE125470	Leigh Syndrome, Vglut2 conditional Ndufs4 knockout model	Deleterious, disease, genetic		C57/BL6J	Brain, brainstem			Brain
628	GSE77578	Pilocarpine induced chronic epilepsy, rescued by PLX3397	Beneficial, chemical treatment	exposed to pilocarpine 1 week, 30 mg/kg PLX3397 2 week	NMRI	Brain, hippocampus	adult	male	Brain
629	GSE80061	Noonan syndrome	Deleterious, disease, genetic			Brain, hippocampus			Brain
630	GSE85126	Huntington's disease (R6/2 model), rescued by LNA-CTG treatment	Beneficial, chemical treatment			Brain, striatum	11 week		Brain
631	GSE85126	Huntington's disease, R6/2 model	Deleterious, disease, genetic			Brain, striatum	11 week		Brain
632	GSE88723	Seizure, kanate treatment induced	Deleterious, disease, target organ	1h	C57BL/6	Brain, hippocampus	3 month	male	Brain
633	GSE88992	Mesio-Temporal Lobe Epilepsy syndrome, kainate induced	Deleterious, disease, target organ	1 nmol/50 nL, 24h post injection	C57BL/J	Brain, hippocampus	8-10 week	male	Brain
634	GSE93199	GSM 1800 MHz mobile phone radiation	Deleterious, other factor	2h	C57BL/6	Brain, hippocampus	adult	male	Brain
635	GSE93311	Alcohol addiction, HDID model (nucleus accumbens shell)	Deleterious, other factor	HDID-1 vs HS/Npt		Brain, nucleus accumbens shell	2-3 month	male	Brain
636	GSE93311	Alcohol addiction, HDID model (basolateral amygdala)	Deleterious, other factor	HDID-1 vs HS/Npt		Brain, basolateral amygdala	2-3 month	male	Brain
637	GSE93311	Alcohol addiction, HDID model (bed nucleus of the stria terminalis)	Deleterious, other factor	HDID-1 vs HS/Npt		Brain, bed nucleus of the stria terminalis	2-3 month	male	Brain
638	GSE93311	Alcohol addiction, HDID model(prefrontal cortex)	Deleterious, other factor	HDID-1 vs HS/Npt		Brain, prefrontal cortex	2-3 month	male	Brain
639	GSE93311	Alcohol addiction, HDID model (ventral tegmental area)	Deleterious, other factor	HDID-1 vs HS/Npt		Brain, ventral tegmental area	2-3 month	male	Brain
640	GSE93732	Electroconvulsive seizure	Deleterious, disease, target organ	1h after treatment	C57BL/6	Brain, dentate gyrus			Brain
641	GSE94440	Depression, cranial radiation induced	Deleterious, disease, target organ	2 Gy		Brain, hippocampus		male	Brain
642	GSE95546	Dementia with Lewy Body, alpha-synuclein over-expression model	Deleterious, disease, target organ		C57BL6/J	Brain, striatum	12 month	male,female	Brain
643	GSE95546	Dementia with Lewy Body, rescued by transplanting neural stem cells	Beneficial, other factor	1 month after treatment	C57BL6/J	Brain, striatum	12 month	male,female	Brain
644	GSE100104	Cardiac hypertrophy, CSN8-/- model (juvenile)	Deleterious, disease, target organ	homozygous	FVB/N	Heart, ventricle	2 week		Heart
645	GSE100489	Caffeine treatment	Beneficial, chemical treatment	10 day, wildtype	C57BL/6	Heart	5-6 month		Heart
646	GSE102558	Ischemic stroke, MCAO model (72h after MCAO)	Deleterious, disease, target organ	72h after MCAO	C57BL/6	Heart	8 week		Heart
647	GSE102612	Cardiac fibrosis, isoproterenol induced	Deleterious, disease, target organ	50mg/kg/d, 11 day	C57BL/6N	Heart, left ventricle	8-12 week	male	Heart
648	GSE102612	Isoproterenol induced cardiac fibrosis, rescued by Insl6	Beneficial, chemical treatment		C57BL/6N	Heart, left ventricle	8-12 week	male	Heart
649	GSE109790	Methamphetamine cardiomyopathy	Deleterious, disease, target organ		C57BL/6	Heart	5 month	male	Heart
650	GSE110245	High fat diet	Deleterious, lifestyle alteration	wildtype	C57Bl/6J	Heart, myocardium	24 week		Heart
651	GSE114324	Pregnancy	Non-specified, other factor	18/19 day	C57BL/6	Heart, left ventricle	3-4 month	female	Heart
652	GSE114324	Puerperium	Non-specified, other factor	1.5 day	C57BL/6	Heart, left ventricle	3-4 month	female	Heart
653	GSE115569	Melatonin treatment (juvenile)	Beneficial, chemical treatment	4mg/L, 1 week	C57BL/6	Heart, myocardium	4 week		Heart
654	GSE120020	Heart failure, RKIP transgenic model	Deleterious, disease, target organ		C57BL/6J	Heart	8 month	male	Heart
655	GSE125274	Weightlessness	Deleterious, other factor	tail suspension	C57BL/6	Heart, Cardiac muscle	11 week	male	Heart
656	GSE71906	Sleep-time myocardial infarction	Deleterious, disease, target organ	8h post-MI	C57BL/6	Heart			Heart
657	GSE71906	Wake-time myocardial infarction	Deleterious, disease, target organ	8h post-MI	C57BL/6	Heart			Heart
658	GSE72900	Physical exercise (2 weeks)	Beneficial, lifestyle alteration	2 weeks forced running exercise		Heart			Heart
659	GSE73047	Sinus bradycardia, homozygous R299Q gamma2 model	Deleterious, disease, target organ		C57BL/6	Heart, sinoatrial node	3 month		Heart
660	GSE73677	Dilated cardiomyopathy, EED-/- model	Deleterious, disease, target organ		C57BL/6	Heart, cardiomyocyte			Heart
661	GSE74206	Cardiac fibrosis, rescued by miR-433 antagomir	Beneficial, chemical treatment	21 day post MI	C57BL/6	Heart	8 week	male	Heart
662	GSE89340	Heart transplantation rejection	Deleterious, disease, target organ	B10 donor, 5 day after transplantation	CBA	Heart			Heart
663	GSE89373	Sickle cell disease	Deleterious, disease, target organ			Heart, left ventricle	12-16 week	male	Heart
664	GSE92719	Physical exercise (1 day, 1300m running)	Beneficial, other factor		C57BL/6	Heart	12 week		Heart
665	GSE92719	LA2 treatment	Beneficial, chemical treatment	30mpk	C57BL/6	Heart	12 week		Heart
666	GSE97642	Doxorubicin challenge (C57BL/6)	Deleterious, chemical treatment		C57BL/6	Heart	8-10 week	male	Heart
667	GSE98790	Friedreich's ataxia, Fxn deficiency model	Deleterious, disease, genetic	12 week	C57BL/6	Heart	12 week		Heart
668	GSE125965	Venous thrombosis, inferior vena cava ligation induced	Deleterious, disease, target organ	wildtype, 48h after ligation	C57BL/6J	Vein, inferior vena cava	8-10 week	male,female	Vein
669	GSE100194	Dengue, rescued by ketotifen	Beneficial, chemical treatment	day 1	C57BL/6	Liver			Liver
670	GSE101405	Pesticide intake challenge (female)	Deleterious, chemical treatment			Liver	68 week	female	Liver
671	GSE101405	Pesticide intake challenge (male)	Deleterious, chemical treatment			Liver	68 week	male	Liver
672	GSE102416	Hepatocellular carcinoma, diethylnitrosamine induced	Deleterious, disease, cancer		C57BL/6	Liver		male	Liver
673	GSE102416	Hepatocellular carcinoma, lymphotoxin alpha/beta overexpressing model	Deleterious, disease, cancer		C57BL/6	Liver		male	Liver
674	GSE102416	Hepatocellular carcinoma, MYC overexpressing model	Deleterious, disease, cancer		C57BL/6	Liver		male	Liver
675	GSE102593	Caloric restriction (old mice)	Beneficial, lifestyle alteration		C57BL/6J	Liver	28 month		Liver
676	GSE102593	Medium fat diet (old mice)	Deleterious, lifestyle alteration		C57BL/6J	Liver	28 month		Liver
677	GSE103767	P,p'-DDE intake challenge	Deleterious, chemical treatment	1,1-dichloro-2,2-bis(p-chlorophenyl) ethylene, 450 mg/kg, 30 day	SPRET/EiJ	Liver	7 week	male	Liver
678	GSE103941	Hydrogen water drinking	Beneficial, lifestyle alteration	drink for 4 week	C57BL/6	Liver	7 week		Liver
679	GSE104079	Intermittent fasting	Beneficial, lifestyle alteration		C57BL/6J	Liver	6 month	male	Liver
680	GSE104128	Chronic intermittent hypoxia	Deleterious, lifestyle alteration	14 day		Liver			Liver
681	GSE104375	Probiotics diet	Beneficial, lifestyle alteration	1–2% LB81 yogurt	ICR	Liver	28 month	male	Liver
682	GSE106293	Pregnenolone 16alpha-carbonitrile treatment	Deleterious, chemical treatment	10 μmol/l, 12 h	C57BL/6	Liver, primary hepatocyte	9 week	male	Liver
683	GSE107374	Hepatocellular carcinoma, Axin1-/- model	Deleterious, disease, cancer			Liver	16 month	male	Liver
684	GSE110569	Fatty liver, alb-SREBP-1a model	Deleterious, disease, target organ		C57BL/6	Liver	24 week	male	Liver
685	GSE111110	P. chabaudi malaria infection	Deleterious, disease, infectious	control, day 4 vs day 0	BALB/c	Liver			Liver
686	GSE111110	P. chabaudi malaria infection, rescued by vaccination protection	Beneficial, chemical treatment		BALB/c	Liver			Liver
687	GSE111407	Glucagon treatment	Non-specified, chemical treatment	50 ng/g, 1 h after administration	C57BL6/J	Liver	6 month		Liver
688	GSE111407	Recombinant human insulin treatment	Non-specified, chemical treatment	0.75 IU, 1 h after administration	C57BL6/J	Liver	6 month		Liver
689	GSE111804	Soy diet	Beneficial, lifestyle alteration	4 week		Liver			Liver
690	GSE111988	Insulin resistance, cGK1 knockout model	Deleterious, disease, metabolic		C57BL/6N	Liver		male	Liver
691	GSE112140	Acute liver injury, fasiglifam treatment induced	Deleterious, disease, target organ	1 d after administration	ICR	Liver	6 week	female	Liver
692	GSE113376	Visceral leishmaniasis infection	Deleterious, disease, infectious	36 day post infection	BALB/c	Liver	6-8 week		Liver
693	GSE113843	Ethionine/choline deficient diet induced non-alcoholic fatty liver disease, rescued by Diethyldithiocarbamate	Beneficial, chemical treatment	450 mg/kg, 8 week	C57BL/6	Liver		male	Liver
694	GSE113843	Non-alcoholic fatty liver disease, ethionine/choline deficient diet induced	Deleterious, disease, target organ		C57BL/6	Liver		male	Liver
695	GSE115844	Anthrax edema toxin challenge (neonatal)	Deleterious, chemical treatment	4 µg/ml, 6 h	A/J	Liver, primary hepatocyte	P1-P3		Liver
696	GSE116307	Liver failure, MET/EGFRi knockout model	Deleterious, disease, target organ	10 day post Canertinib treatment		Liver			Liver
697	GSE117188	Methionine restriction diet	Beneficial, lifestyle alteration	wildtype, begin at 7 week	C57BL/6N	Liver	110 day	male	Liver
698	GSE117855	Type 2 diabetes (db/db model), rescued by FGF19	Beneficial, chemical treatment	adeno-associated virus encoding FGF19		Liver	14 week		Liver
699	GSE120937	Non-alcoholic steatohepatitis (NASH-HCC STAM model), rescued by Telmisartan	Beneficial, chemical treatment	5 mg/kg/day, 6 week		Liver			Liver
700	GSE121202	Pregnancy	Non-specified, other factor	14.5dpc pregnancy vs virgin	C57BL/6	Liver		female	Liver
701	GSE121302	Liver cholestasis, Rbpj-/- model	Deleterious, disease, target organ		C57BL/6J	Liver			Liver
702	GSE121847	Sepsis, induced by E.coli infection	Deleterious, disease, infectious			Liver			Liver
703	GSE125851	Acrylamide challenge	Deleterious, chemical treatment	0.70mM, 28 day	B6C3F1/Nctr	Liver		female	Liver
704	GSE128850	High fat diet induced non-alcoholic fatty liver disease, rescued by pure total flavonoids from Citrus	Beneficial, chemical treatment	24 week HFD + 18 week PTFC treatment	C57BL/6	Liver		male	Liver
705	GSE44977	Hyperglycemia, FoxO3 over-activation model	Deleterious, disease, metabolic		mixed C57BL/6 and NMRI	Liver			Liver
706	GSE44977	Hyperglycemia (FoxO3 over-activation model), rescued by metformin	Beneficial, chemical treatment		mixed C57BL/6 and NMRI	Liver			Liver
707	GSE47585	Liver cholestasis, chlorpromazine treament induced	Deleterious, disease, target organ	10 mg/kg, 25 day	C57BL/6	Liver	10 week	male	Liver
708	GSE47585	Liver cholestasis, ethinylestradiol treatment induced	Deleterious, disease, target organ	3.70 mg/kg, 25 day	C57BL/6	Liver	10 week	male	Liver
709	GSE63687	Liver tumor, p53-/- Mad2-/- model	Deleterious, disease, cancer		mixed B6 and 129Sv	Liver			Liver
710	GSE67573	Diabetes (KK-Ay/TaJcl model), rescued by persimmon peel extract-containing diet	Beneficial, lifestyle alteration		KK-Ay	Liver	14 week	male	Liver
711	GSE68361	Phenobarbital challenge (CD1)	Deleterious, chemical treatment	80 mg/kg/day, 90 day	CD-1	Liver		male	Liver
712	GSE70477	High sugar diet	Deleterious, lifestyle alteration	23%(w/v) sugar solution, 10 week	C57BL/6J	Liver	16 week	male	Liver
713	GSE75171	Collagen peptide-containing diet	Beneficial, lifestyle alteration	6% casein + 4% collagen peptide vs 10% casein	BALB/cCrSlc	Liver	17 week	male	Liver
714	GSE77964	High fat diet induced non-alcoholic fatty liver disease, rescued by green tea extract	Beneficial, chemical treatment	0.02	C57BL/6	Liver	7-8 week	male	Liver
715	GSE81318	Obese mice gut microbiota transplantion	Beneficial, other factor	normal chow	C57BL/6	Liver	10 week	male	Liver
716	GSE82028	Maternal chromium restriction diet	Deleterious, other factor			Liver	32 week		Liver
717	GSE83502	Pasteurella multocida infection	Deleterious, disease, infectious	18 h after infection	Swiss Albino	Liver	6-8 week	male	Liver
718	GSE87566	GW4064 treatment	Non-specified, chemical treatment	2µM, 4 hour	C57BL/6	Liver, primary hepatocyte	adult	male	Liver
719	GSE89249	Advax treatment	Beneficial, chemical treatment	6 hour after injection	C57BL/6J	Liver	6 week	male	Liver
720	GSE89284	Liver hyperplasia, YAP transgenic model	Deleterious, disease, target organ		C57BL/6N	Liver, primary hepatocyte	10-12 week		Liver
721	GSE89340	Liver transplantation rejection	Deleterious, disease, target organ	B10 donor, 8 day after transplantation	CBA	Liver			Liver
722	GSE92502	Acute high glucose challenge	Non-specified, chemical treatment	20% glucose in tap water, 24 hour	C57Bl/6J	Liver		male	Liver
723	GSE92719	Physical exercise (1 day, 1300m running)	Beneficial, other factor		C57BL/6	Liver	12 week		Liver
724	GSE92719	LA2 treatment	Beneficial, chemical treatment	30mpk	C57BL/6	Liver	12 week		Liver
725	GSE93115	Alpha-1-antitrypsin deficiency, PIZ model	Deleterious, disease, target organ		C57BL/6	Liver	6 week		Liver
726	GSE93544	Pb exposure challenge	Deleterious, chemical treatment	high dosage vs control		Liver		male	Liver
727	GSE93643	Spontaneous male-selective hepatosteatosis, LMNA-/- model	Deleterious, disease, target organ		C57BL/6	Liver	26-39 week	male	Liver
728	GSE94867	Short-term high fat diet	Deleterious, lifestyle alteration	2 day	C57BL/6	Liver			Liver
729	GSE95489	Metabolic syndrome, NZO model	Deleterious, disease, metabolic	NZO vs BKS	BKS;NZO	Liver	18 week	male	Liver
730	GSE97074	Late-onset metformin treatment	Beneficial, chemical treatment	1%, every-other week per month	C57BL/6	Liver		male	Liver
731	GSE98342	Hepatitis delta virus infection	Deleterious, disease, infectious		C57BL/6	Liver	11 week	male	Liver
732	GSE99859	In vitro fertilization versus natrual mating (juvenile)	Deleterious, other factor	wildtype		Liver	4 week		Liver
733	GSE102289	Impaired adaptive thermogenesis, KDM4B-/- model (brown adipose tissue)	Deleterious, disease, target organ			Adipose tissue, brown adipose tissue	2 month	male	Adipose tissue
734	GSE107630	AM80 treatment	Beneficial, chemical treatment	10 μM, 8 h	C57BL/6	Adipose tissue, brown adipose tissue			Adipose tissue
735	GSE111142	Early onset of diabetes, NZO model (brown adipose tissue)	Deleterious, disease, metabolic	NZO vs B6		Adipose tissue, brown adipose tissue	6 week	male	Adipose tissue
736	GSE114361	Impaired energy expenditure, Tsku0-/- model	Deleterious, disease, target organ		C57BL/6	Adipose tissue, brown adipose tissue	4 month	male	Adipose tissue
737	GSE92719	Physical exercise (1 day, 1300m running)	Beneficial, other factor		C57BL/6	Adipose tissue, brown adipose tissue	12 week		Adipose tissue
738	GSE92719	LA2 treatment (brown adipose tissue)	Beneficial, chemical treatment	30mpk	C57BL/6	Adipose tissue, brown adipose tissue	12 week		Adipose tissue
739	GSE100388	Obesity, rescued by curcumin	Beneficial, chemical treatment	0.1%, 16 week	C56BL/6J	Adipose tissue, epididymal white adipose tissue		male	Adipose tissue
740	GSE102540	High fat diet (epididymal white adipose tissue)	Deleterious, lifestyle alteration		C56BL/6J	Adipose tissue, epididymal white adipose tissue			Adipose tissue
741	GSE102289	Impaired adaptive thermogenesis, KDM4B-/- model (epididymal white adipose tissue)	Deleterious, disease, target organ			Adipose tissue, epididymal white adipose tissue	2 month	male	Adipose tissue
742	GSE102289	Impaired adaptive thermogenesis, KDM4B-/- model (subcutaneous white adipose tissue)	Deleterious, disease, target organ			Adipose tissue, subcutaneous white adipose tissue	2 month	male	Adipose tissue
743	GSE108158	Acute kynurenic acid treatment	Beneficial, chemical treatment	50μM, 12h		Adipose tissue, inguinal primary adipocyte			Adipose tissue
744	GSE110420	Cold exposure (inguial white adipose tissue)	Non-specified, other factor	5 °C vs 28 °C	C57BL/6	Adipose tissue, inguial white adipose tissue	3-4 month	male	Adipose tissue
745	GSE111142	Early onset of diabetes, NZO model (gonadal white adipose tissue)	Deleterious, disease, metabolic	NZO vs B6		Adipose tissue, gonadal white adipose tissue	6 week	male	Adipose tissue
746	GSE92719	LA2 treatment (white adipose tissue)	Beneficial, chemical treatment	30mpk	C57BL/6	Adipose tissue, white adipose tissue	12 week		Adipose tissue
747	GSE92719	Physical exercise (1 day, 1300m running)	Beneficial, other factor		C57BL/6	Adipose tissue, white adipose tissue	12 week		Adipose tissue
748	GSE100012	Obesity, chocolate-mixture diet induced (hypothalamus)	Deleterious, disease, metabolic	8 week for food intake		Brain, hypothalamus	5 week	female	Brain
749	GSE100325	In utero aspartame exposure	Deleterious, other factor	in utero via mother's diet	C57Bl/6J	Brain, hypothalamus	21 week	male	Brain
750	GSE113943	High fat diet	Deleterious, lifestyle alteration	high fat vs low fat, 4 week	C57BL/6J	Brain, hypothalamus	16 week	male	Brain
751	GSE113943	Leptin treatment	Non-specified, chemical treatment	low fat diet	C57BL/6J	Brain, hypothalamus	16 week	male	Brain
752	GSE120548	Maternal low-protein diet	Deleterious, other factor	9% protein, 4.4% fat, and 77% carbohydrates	C57BL/6J	Brain, hypothalamus	10 month	male	Brain
753	GSE120548	Maternal high-protein diet	Deleterious, other factor	23% protein, 4.4% fat and 64% carbohydrates	C57BL/6J	Brain, hypothalamus	10 month	male	Brain
754	GSE35259	Depression, rescued by electroconvulsive seizure therapy	Beneficial, other factor	2h	C57BL/6	Brain, paraventricular hypothalamus			Brain
755	GSE38672	Obesity, POMC-conditional Dicer knockout model	Deleterious, disease, metabolic		mixed C57Bl/6J, FVB/N and 129	Brain, hypothalamus			Brain
756	GSE42770	Chronic alcohol consumption (hypothalamus)	Non-specified, other factor	chronic moderate alcohol intake from adolescence-to-adulthood	ICR	Brain, hypothalamus		male	Brain
757	GSE47798	Estradiol benzoate treatment	Non-specified, chemical treatment	24h after treatment	C57BL/6J	Brain, hypothalamus		female	Brain
758	GSE57188	Anorexia, Lewis lung tumour cell bearing model	Deleterious, disease, target organ		C57BL/6	Brain, hypothalamus		male	Brain
759	GSE59517	Progressive cold challenge	Non-specified, other factor	24 to 6 °C, 3 °C per day	C57BL/6J	Brain, hypothalamus	9 week	female	Brain
760	GSE69151	Anorexia, TNF+IL-6 induced	Deleterious, disease, target organ		C57BL/6	Brain, hypothalamus		male	Brain
761	GSE72227	Streptozotocin induced diabetes, rescued by leptin	Beneficial, chemical treatment			Brain, hypothalamus	12-15 week	male	Brain
762	GSE72746	Malnutrition challenge (juvenile)	Deleterious, lifestyle alteration		C57BL/6J	Brain, hypothalamus	P21	female	Brain
763	GSE81993	Fasting	Non-specified, other factor	16h	mixed C57Bl/6J, FVB/N and 129	Brain, hypothalamus	12 week		Brain
764	GSE87102	Aging-related energy balance impairments	Deleterious, disease, target organ	old vs young	BALB/c	Brain, hypothalamus	2-3 month, 20-23 month	male	Brain
765	GSE87102	Aging-related locomotor impairments	Deleterious, disease, target organ	old vs young	C57BL/6	Brain, hypothalamus	2-3 month, 22-24 month	male	Brain
766	GSE114246	X-ray irradiation challenge	Deleterious, other factor	12 Gy	C57BL/6	Stomach			Stomach
767	GSE23372	Giardia duodenalis infection	Deleterious, disease, infectious	10 day after infection	C57BL/6	Intestinal tract, duodenum	7 week		Intestinal tract
768	GSE59453	Acute high fat diet treatment	Deleterious, other factor	high-fat vs low-fat, 1h after ingestion	C57BL/6	Intestinal tract, duodenum mucosa	12 week		Intestinal tract
769	GSE64640	Duodenal tumor, Lrig1-/- model	Deleterious, disease, cancer	tumor vs adjacent normal	mixed 129S7/SvEv and C57BL/6	Intestinal tract, duodenum			Intestinal tract
770	GSE87259	Hexavalent chromium intake challenge	Deleterious, chemical treatment	5 ppm, for 90 day		Intestinal tract, duodenum		female	Intestinal tract
771	GSE102513	Tacrolimus challenge	Deleterious, chemical treatment	1mg/kg/d for 28 days	CD-1	Kidney			Kidney
772	GSE104416	Focal segmental glomerulosclerosis, cytotoxic anti-glomerular antibody induced	Deleterious, disease, target organ		Ren1cCre×Rs-ZsGreen-R	Kidney, cell of renin lineage			Kidney
773	GSE104426	Glomerulonephritis (nephrotoxic serum induced), rescued by DDR1 inhibitor	Beneficial, chemical treatment	high dose	129/Sv	Kidney	3-6 month	female	Kidney
774	GSE104426	Glomerulonephritis, nephrotoxic serum induced	Deleterious, disease, target organ		129/Sv	Kidney	3-6 month	female	Kidney
775	GSE106108	Aging (20 months vs, 2 months)	Deleterious, other factor	20 month vs 2 month	C57BL/6	Kidney	2 month, 20 month	male	Kidney
776	GSE106172	Thapsigargin challenge	Deleterious, chemical treatment	2.5µM		Kidney, podocyte			Kidney
777	GSE106300	Kidney failure, partial nephrectomy model	Deleterious, disease, target organ	5/6ths nephrectomy	mixed C57BL/6 and 129 Svj	Kidney			Kidney
778	GSE112831	Cinacalcet treatment	Non-specified, chemical treatment	1mg/g, 5 day		Kidney	12 week	male	Kidney
779	GSE120879	Sepsis, lipopolysaccharide induced	Deleterious, disease, infectious	5 mg/kg, 4h after injection	C57BL/6	Kidney, S2/S3 proximal tubular segment		male	Kidney
780	GSE121563	Cystic kidney, Pkd1V/V model (juvenile)	Deleterious, disease, target organ			Kidney	P10		Kidney
781	GSE127437	Renal fibrosis, Nampt conditional knockout model	Deleterious, disease, target organ		C57BL/6J	Kidney		male	Kidney
782	GSE65656	Protein free diet	Beneficial, lifestyle alteration	3 day	C57BL/6	Kidney		male	Kidney
783	GSE69536	Membranous nephroapthy, cationic bovine serum albumin induced	Deleterious, disease, target organ	13 mg/kg, 3 times/week, 6 week	BALB/c	Kidney	8 week	female	Kidney
784	GSE77628	Cystic kidney, Pals1+/- model	Deleterious, disease, target organ			Kidney			Kidney
785	GSE86009	Nephronophthisis, Lkb1-/- model	Deleterious, disease, target organ		C57BL/6N	Kidney	5 week		Kidney
786	GSE89249	Advax treatment	Beneficial, chemical treatment	6 hour after injection	C57BL/6J	Kidney	6 week	male	Kidney
787	GSE90171	Progressive nephropathy, AZIP model	Deleterious, disease, target organ		FVB	Kidney	3 week		Kidney
788	GSE90171	Progressive nephropathy, Pparg-/- model	Deleterious, disease, target organ		mixed C57BL/6 and SV129	Kidney	3 week		Kidney
789	GSE90842	Diabetic nephropathy (db/db model), rescued by Tangshen formula	Beneficial, chemical treatment	2.4 g/kg/day, 12 week	C57BL/KsJ	Kidney	20 week		Kidney
790	GSE93544	Pb exposure challenge	Deleterious, chemical treatment	high dosage vs control		Kidney		male	Kidney
791	GSE99229	Hemolytic uremic syndrome, Shiga toxin induced	Deleterious, disease, target organ	7 day after treatment	C57BL/6J	Kidney		male	Kidney
792	GSE99988	Fluid flow shear stress challenge	Non-specified, other factor	2h post-stimulus		Kidney, podocyte			Kidney
793	GSE121493	Aging (32 weeks vs. 9 weeks)	Deleterious, other factor	32 week vs 9 week	C57BL/6J	Ovary, secondary follicle	9 week, 32 week	female	Ovary
794	GSE15228	Ovarian dysfunction, TAF5b-/- model	Deleterious, disease, target organ			Ovary	3 week	female	Ovary
795	GSE20583	Activin A treatment (juvenile)	Non-specified, chemical treatment	24h after treatment		Ovary, granulosa	P21-P23	female	Ovary
796	GSE28720	Ovarian tumor, Dicer/PTEN knockout model	Deleterious, disease, cancer			Ovary, oviduct		female	Ovary
797	GSE31985	Female infertility, Marf1 mutant model (juvenile)	Deleterious, disease, target organ		mixed C57BL/6J and C3HeB/FeJ	Ovary, oocyte	23 day	female	Ovary
798	GSE34786	Follicle development arrest, HDAC1/2 knockout model (juvenile)	Deleterious, disease, target organ		C57BL/6	Ovary, oocyte	12 day	female	Ovary
799	GSE37353	Ulipristal acetate treatment (juvenile)	Non-specified, chemical treatment	11h after eCG and hCG pre-treatment and UPA/CDB treatment	CD-1	Ovary	24-28 day	female	Ovary
800	GSE38315	Female subfertility, Fzd1-/- model (juvenile)	Deleterious, disease, target organ	after eCG and hCG pre-treatment	C57BL/6J	Ovary, granulosa	26 day	female	Ovary
801	GSE39402	Ovarian tumor, ERalpha-/- model	Deleterious, disease, cancer		C57BL/6	Ovary	10 month	female	Ovary
802	GSE42889	Cigarette smoke challenge	Deleterious, lifestyle alteration	twice/day, five times/week, 12-18 week	C57BL/6	Ovary		female	Ovary
803	GSE42997	Female subfertility, Snf2l(Ex6DEL) model (juvenile)	Deleterious, disease, target organ	after eCG and hCG pre-treatment		Ovary, granulosa	24-26 day	female	Ovary
804	GSE4323	Ovarian tumor, follitropin receptor knockout model	Deleterious, disease, cancer			Ovary	8 month	female	Ovary
805	GSE44651	Female subfertility, estrogen receptor beta knockout model	Deleterious, disease, target organ	after eCG and hCG pre-treatment		Ovary, granulosa	3 month	female	Ovary
806	GSE48167	Peripubertal Vitamin D-deficient diet	Deleterious, lifestyle alteration		C57BL/6J	Ovary	adult	female	Ovary
807	GSE51845	Murine cytomegalovirus infection	Deleterious, disease, infectious	5 day after infection	BALB/c	Ovary		female	Ovary
808	GSE52011	Ovarian high-grade serous carcinoma, mogp-TAg transgenic model	Deleterious, disease, cancer		C57BL/6	Ovary, fallopian tube	9 week	female	Ovary
809	GSE56531	Ovarian tumor, Arid1a/Pten knockout model	Deleterious, disease, cancer		mixed C57BL/6, BALB/c and 129	Ovary		female	Ovary
810	GSE56737	Anti-mullerian hormone treatment	Non-specified, chemical treatment	24h post-treatment	C57BL/6Ntac	Ovary, preantral/small antral follicle	6-8 week	female	Ovary
811	GSE57380	Ovarian clear cell carcinoma, ARID1A/PIK3CA mutant model	Deleterious, disease, cancer			Ovary		female	Ovary
812	GSE5987	Ovarian tumor, PTEN/APC knockout model	Deleterious, disease, cancer		C57BL6/J	Ovary		female	Ovary
813	GSE67662	Granulosa cell tumor, FOXO1/FOXO3/PTEN knockout model	Deleterious, disease, cancer			Ovary, granulosa		female	Ovary
814	GSE73590	Ovarian dysfunction, LepR mutant (Y123F) model	Deleterious, disease, target organ		C57BL/6	Ovary		female	Ovary
815	GSE74066	Fluorene-9-bisphenol challenge	Deleterious, chemical treatment	50 mg/kg/day, 3 day	CD-1	Ovary	24 day	female	Ovary
816	GSE77479	Female infertility, Fshr over-activation model	Deleterious, disease, target organ		mixed FVB/N and C57BL/6	Ovary	12 week	female	Ovary
817	GSE79862	Torin 1 treatment	Non-specified, chemical treatment	5uM, 16h		Ovary, cumulus-oocyte complexes		female	Ovary
818	GSE80255	Human chorionic gonadotropin treatment (juvenile)	Non-specified, chemical treatment	eCG pre-treatment, 6h vs 0h after hCG treatment		Ovary, cumulus cell	23 day	female	Ovary
819	GSE8156	Granulosa cell tumor, Smad1/5 knockout model	Deleterious, disease, cancer		mixed C57BL/6J and 129S5/SvEvBrd	Ovary, granulosa	32 week	female	Ovary
820	GSE8806	Polycystic ovary syndrome (Lethal Yellow model), rescued by pioglitazone	Beneficial, chemical treatment	from 4 month to 6 month, daily 0.1 mg	C57BL/6J	Ovary	6 month	female	Ovary
821	GSE92436	Anovulation, progesterone receptor knockout model (juvenile, cumulus-oocyte complexes)	Deleterious, disease, target organ	after eCG and hCG pre-treatment		Ovary, cumulus-oocyte complexes	21-23 day	female	Ovary
822	GSE92437	Anovulation, progesterone receptor knockout model (juvenile, granulosa)	Deleterious, disease, target organ	after eCG and hCG pre-treatment		Ovary, granulosa	21-23 day	female	Ovary
823	GSE100131	Insulin-like growth factor 1 treatment	Non-specified, chemical treatment	wildtype, 24h post-treatment	C57BL/6	Uterus		female	Uterus
824	GSE10866	Endometrial carcinoma, Pten+/- model	Deleterious, disease, cancer			Uterus, endometrium	16-32 week	female	Uterus
825	GSE113962	Neisseria gonorrhoeae infection (diestrus phase)	Deleterious, disease, infectious	diestrus phase		Uterus		female	Uterus
826	GSE113962	Neisseria gonorrhoeae infection (estrus phase)	Deleterious, disease, infectious	estrus phase		Uterus		female	Uterus
827	GSE122262	Infertility, NELF-B cKO model	Deleterious, disease, target organ	24h estradiol and progesterone pre-treatment		Uterus, uterine stroma cell		female	Uterus
828	GSE16983	Parathyroid hormone treatment	Non-specified, chemical treatment	wildtype, 1 nmol, 90 min post-treatment		Uterus, placenta		female	Uterus
829	GSE17263	Infertility, Smo over-activation model	Deleterious, disease, target organ			Uterus	3 month	female	Uterus
830	GSE19408	Implantation deficiency (COUP-TFII knockout model), rescued by ICI treatment	Beneficial, chemical treatment	6h post-treatment		Uterus		female	Uterus
831	GSE19517	Implantation deficiency, Ihh cKO model	Deleterious, disease, target organ			Uterus		female	Uterus
832	GSE24525	Bisphenol A treatment	Non-specified, chemical treatment	750 ug, 24h post-injection	C57BL/6J	Uterus	adult	female	Uterus
833	GSE25881	Implantation deficiency, Hand2-/- model	Deleterious, disease, target organ	day 4 of pregnancy	mixed C57BL/6 and SV129	Uterus, stromal cell		female	Uterus
834	GSE28277	Type 1 diabetes, streptozotocin induced	Deleterious, disease, metabolic	E10.5 of pregnancy	FVB	Uterus, placenta		female	Uterus
835	GSE30966	Implantation deficiency, Msx1/2 knockout model (stromal cell)	Deleterious, disease, target organ	day 4 of pregnancy	C57BL/6	Uterus, stromal cell		female	Uterus
836	GSE30968	Implantation deficiency, Msx1/2 knockout model (epithelial cell)	Deleterious, disease, target organ	day 4 of pregnancy	C57BL/6	Uterus, epithelial cell		female	Uterus
837	GSE31406	Infertility, SRC2-/- model	Deleterious, disease, target organ	progesterone pre-treatment		Uterus	8 week	female	Uterus
838	GSE32640	High embryonic mortality, R3 IRCS model (uterus)	Deleterious, disease, target organ	10.5 days of pregnancy		Uterus		female	Uterus
839	GSE36974	Folinic acid treatment	Non-specified, chemical treatment	E3.5 of pregnancy	C57BL/6	Uterus		female	Uterus
840	GSE38800	Estrogen (E2) treatment (sensitive)	Non-specified, chemical treatment	40.0 μg/kg, 24h post-injection	C57BL/6	Uterus	8 week	female	Uterus
841	GSE38800	Estrogen (E2) treatment (insensitive)	Non-specified, chemical treatment	40.0 μg/kg, 24h post-injection	C3H/HeJ	Uterus	8 week	female	Uterus
842	GSE39181	Infertility, Dicer cKO model (juvenile)	Deleterious, disease, target organ		mixed C57BL/6J and 129S5/Brd	Uterus	15 day	female	Uterus
843	GSE39920	Progesterone treatment	Non-specified, chemical treatment	three times, 4h post-injection		Uterus	8 week	female	Uterus
844	GSE48131	Endometrial carcinoma, Trp53/Cdh1 knockout model	Deleterious, disease, cancer		C57BL/6	Uterus	2 month	female	Uterus
845	GSE49150	Aging	Deleterious, other factor	38 week vs 10 week	C57BL/6	Uterus, myometrium	10 week, 38 week	female	Uterus
846	GSE52399	Estradiol treatment (epithelial cell)	Non-specified, chemical treatment	10 nM, 2 day post-treatment	CD-1	Uterus, epithelial cell		female	Uterus
847	GSE52399	Estradiol treatment (stromal cell)	Non-specified, chemical treatment	10 nM, 2 day post-treatment	CD-1	Uterus, stromal cell		female	Uterus
848	GSE56620	Mating	Non-specified, other factor		CD-1	Uterus	adult	female	Uterus
849	GSE61921	Propyl pyrazole triol treatment	Non-specified, chemical treatment	24h post-injection	C57BL/6	Uterus	adult	female	Uterus
850	GSE6237	5a-dihydrotestosterone treatment	Non-specified, chemical treatment	0.1mg, 12h post-injection	C57BL/6	Uterus	10-11 week	female	Uterus
851	GSE66963	Infertility, SF-1 transgenic model	Deleterious, disease, target organ		C57BL/6J	Uterus		female	Uterus
852	GSE68433	Fertilization	Non-specified, other factor	12 day after fertilization	C57BL/6	Uterus	8 week	female	Uterus
853	GSE70401	Seminal fluid exposure	Non-specified, chemical treatment	8h post-coitus	CBAF1	Uterus, endometrium		female	Uterus
854	GSE70446	Fetal loss, Rac1-/- model	Deleterious, disease, target organ	day 8 of pregnancy		Uterus, decidua		female	Uterus
855	GSE74066	Fluorene-9-bisphenol challenge	Deleterious, chemical treatment	50 mg/kg/day, 3 day	CD-1	Uterus	24 day	female	Uterus
856	GSE81468	Spongiotrophoblast layer deficiency, Syde1-/- model	Deleterious, disease, target organ			Uterus, placenta		female	Uterus
857	GSE82053	Spongiotrophoblast layer deficiency, Sfmbt2 miRNA cluster knockout model	Deleterious, disease, target organ		ICR	Uterus, placenta		female	Uterus
858	GSE83102	Reproductive failure, HDAC3-/- model	Deleterious, disease, target organ			Uterus	6 week	female	Uterus
859	GSE85934	Early pregnancy (E6.5)	Non-specified, other factor	E6.5 vs non-pregnant state	FVB/N	Uterus		female	Uterus
860	GSE87161	LPA3 agonist T13 treatment	Non-specified, other factor	36h post-injection, 3.5 dpc of pseudopregnancy	ICR	Uterus	12-16 week	female	Uterus
861	GSE95666	Female subfertility, Egfr-/- model	Deleterious, disease, target organ			Uterus		female	Uterus
862	GSE96801	Infertility, Porcupine knockout model	Deleterious, disease, target organ			Uterus		female	Uterus
863	GSE103684	Toxic injury-regeneration (tibialis anterior muscle, endothelial cell)	Deleterious, other factor	4h post-injury		Skeletal muscle, tibialis anterior muscle, endothelial cell			Skeletal muscle
864	GSE103684	Toxic injury-regeneration (tibialis anterior muscle, satellite cell)	Deleterious, other factor	4h post-injury		Skeletal muscle, tibialis anterior muscle, satellite cell			Skeletal muscle
865	GSE103726	Trauma	Deleterious, other factor	normal weight mice, 24h post-injury	C57BL/6J	Skeletal muscle, extensor iliotibialis anticus	16 week	female	Skeletal muscle
866	GSE104079	Intermittent fasting	Beneficial, lifestyle alteration		C57BL/6J	Skeletal muscle, soleus	6 month	male	Skeletal muscle
867	GSE104586	Muscle wasting, TAK1-/- model	Deleterious, disease, target organ			Skeletal muscle, gastrocnemius muscle			Skeletal muscle
868	GSE111142	Early onset of diabetes	Deleterious, disease, metabolic	NZO vs B6		Skeletal muscle	6 week	male	Skeletal muscle
869	GSE114354	Muscle regeneration deficiency, Rpt3-/- model	Deleterious, disease, target organ		C57BL/6	Skeletal muscle, satellite cell			Skeletal muscle
870	GSE120120	Carnitine-supplemented diet	Non-specified, chemical treatment	1 g/kg diet		Skeletal muscle	18 month		Skeletal muscle
871	GSE123540	Muscle atrophy, streptozotocin induced	Deleterious, disease, target organ	3 week after STZ treatment		Skeletal muscle, gastrocnemius muscle			Skeletal muscle
872	GSE76936	Low body weight, Skn1 deficient model	Deleterious, disease, other		mixed 129 x C57BL/6J	Skeletal muscle, gastrocnemius muscle	12-16 week	male	Skeletal muscle
873	GSE80223	Muscle atrophy, microgravity induced (soleus)	Deleterious, disease, target organ	30 day, BF vs BG	C57BL/6	Skeletal muscle, soleus		male	Skeletal muscle
874	GSE80223	Muscle atrophy, microgravity induced (extensor digitorum longus)	Deleterious, disease, target organ	30 day, BF vs BG	C57BL/6	Skeletal muscle, extensor digitorum longus		male	Skeletal muscle
875	GSE87108	Aging (28 months vs. 5 months)	Deleterious, other factor		C57BL/6	Skeletal muscle, gastrocnemius muscle	5 month, 28 month	male	Skeletal muscle
876	GSE89996	Oculopharyngeal muscular dystrophy (A17.1 model), rescued by AAV-shRNA3x + AAV-optPABPN1	Beneficial, other factor	18 week post-injection		Skeletal muscle, tibialis anterior muscle	28-30 week		Skeletal muscle
877	GSE92508	Muscle damage, glycerol induced	Deleterious, disease, target organ	young, 3 day post-injury	C57BL/6J	Skeletal muscle, Fibro/adipogenic progenitor	2-4 month	male	Skeletal muscle
878	GSE92719	LA2 treatment	Beneficial, chemical treatment	30 mpk	C57BL/6	Skeletal muscle	12 month		Skeletal muscle
879	GSE92719	Physical exercise (1 day, 1300m running)	Beneficial, other factor		C57BL/6	Skeletal muscle	12 month		Skeletal muscle
880	GSE94381	Microgravity	Deleterious, other factor	30 day	C57BL/6	Skeletal muscle, longissimus dorsi		male	Skeletal muscle
881	GSE95244	Injury, eccentric exercise induced	Deleterious, other factor	vehicle, 6 h post-treatment	C57Bl6/NJ	Skeletal muscle, gastrocnemius muscle			Skeletal muscle
882	GSE95244	Eccentric exercise induced injury, rescued by prolyl hydroxylase inhibitor	Beneficial, chemical treatment	6 h post-treatment	C57Bl6/NJ	Skeletal muscle, gastrocnemius muscle			Skeletal muscle
883	GSE95794	Tendon growth restriction, PDGFR pharmacological blockade induced	Deleterious, disease, target organ		C57BL/6	Skeletal muscle, plantar flexor tendon		male	Skeletal muscle
884	GSE97312	Muscle atrophy, plaster cast immobilization induced	Deleterious, disease, target organ	11 day	C57BL/6	Skeletal muscle	9 week	male	Skeletal muscle
885	GSE97313	Muscle atrophy, denervation induced (9 weeks old mice)	Deleterious, disease, target organ	14 day	C57BL/6	Skeletal muscle	9 week	male	Skeletal muscle
886	GSE97314	Muscle atrophy, aging induced	Deleterious, disease, target organ		C57BL/6	Skeletal muscle	13 week, 25 month	male	Skeletal muscle
887	GSE97340	Impaired muscle regeneration, Dnmt3a knockout model	Deleterious, disease, target organ	5 day culture		Skeletal muscle, extensor digitorum longus, satellite cell	8 week	male	Skeletal muscle
888	GSE97415	Acute aerobic exercise	Beneficial, other factor	wild type, a single bout of aerobic exercise		Skeletal muscle, plantaris	12 week	male	Skeletal muscle
889	GSE100195	Dengue	Deleterious, disease, infectious	day 1	C57BL/6	Spleen			Spleen
890	GSE100195	Dengue, rescued by ketotifen	Beneficial, chemical treatment	day 1	C57BL/6	Spleen			Spleen
891	GSE100644	Mousepox, ectromelia virus infection induced	Deleterious, disease, infectious	10 day post-infection	BALB/c	Spleen		male,female	Spleen
892	GSE101747	3NF/pCI immunization	Non-specified, other factor	3 day after the booster	BALB/c	Spleen		female	Spleen
893	GSE101747	K3/pCI immunization	Non-specified, other factor	3 day after the booster	BALB/c	Spleen		female	Spleen
894	GSE102769	CBL0137 challenge	Deleterious, chemical treatment	60 mg/kg, 24h post-treatment	Swiss	Spleen	7 week		Spleen
895	GSE10344	Lyophilized raw garlic powder supplemented diet	Beneficial, lifestyle alteration	4% lyophilized raw garlic powder vs 4% cellulose	C57BL/6J	Spleen	8 week	male	Spleen
896	GSE104375	Probiotics diet	Beneficial, lifestyle alteration	1–2% LB81 yogurt	ICR	Spleen	28 month	male	Spleen
897	GSE111578	Aging	Deleterious, other factor		ICR	Spleen	4 month, 28 month	male	Spleen
898	GSE113376	Visceral leishmaniasis infection	Deleterious, disease, infectious	36 day post-infection	BALB/c	Spleen	6-8 week		Spleen
899	GSE115519	Lymphocyte generation failure, RAG2/pfp knockout model	Deleterious, disease, target organ			Spleen			Spleen
900	GSE124222	IL-27 treatment	Non-specified, chemical treatment	linked human IL-27 minicircle DNA injection, 5 day post-injection	BALB/c	Spleen	6 week	female	Spleen
901	GSE128931	Cadmium exposure challenge (juvenile)	Deleterious, chemical treatment	5 μmol/kg, 1 h post-injection	ICR	Spleen	28 day		Spleen
902	GSE13148	Arthritis, proteoglycan induced (juvenile)	Deleterious, disease, target organ	young	BALB/c	Spleen	1-5 month	female	Spleen
903	GSE13148	Arthritis, proteoglycan induced (old)	Deleterious, disease, target organ	old	BALB/c	Spleen	5-9 month	female	Spleen
904	GSE15571	Toxic shock syndrome, staphylococcal enterotoxin B induced	Deleterious, disease, infectious	10 μg, HLA-DR3 transgenic model		Spleen			Spleen
905	GSE17049	Splenomegaly, Trypanosoma brucei TREU927 infection induced	Deleterious, disease, infectious	10 day post-infection	BALB/c	Spleen			Spleen
906	GSE17272	Arthritis, glucose-6-phosphate isomerase induced	Deleterious, disease, target organ	10 day post-immunization	DBA/1	Spleen		male	Spleen
907	GSE17509	Ebola infection	Deleterious, disease, infectious	wildtype, 5 day post-infection	C57BL/6	Spleen			Spleen
908	GSE17794	2-butoxyethanol challenge	Deleterious, chemical treatment	900mg/kg, 7 day	B6C3F1	Spleen			Spleen
909	GSE17796	Hypoxia challenge	Deleterious, other factor	6% oxygen concentration, 2 hour	B6C3F1	Spleen			Spleen
910	GSE17995	Graft versus host disease, allogeneic transplantation induced	Deleterious, disease, target organ	C3H donor transplantation vs syngen transplantation	C57BL/6	Spleen, splenocyte	9-12 week	female	Spleen
911	GSE17995	Graft versus host disease, rescued by blockade of ICOS:ICOSL interaction	Beneficial, chemical treatment	C3H donor transplantation, anti-ICOSL from 3 p.i. to 11 p.i.	C57BL/6	Spleen, splenocyte	9-12 week	female	Spleen
912	GSE18293	Yersinia pestis infection	Deleterious, disease, infectious	wildtype, 48h post-infection	Swiss Webster	Spleen	5-6 week	female	Spleen
913	GSE19525	Schistosoma japonicum infection	Deleterious, disease, infectious	7 week post-infection	C57BL/6	Spleen	6 week	female	Spleen
914	GSE22203	Francisella tularensis Schu4 infection	Deleterious, disease, infectious	48h post-infection	C57BL/6	Spleen		female	Spleen
915	GSE22922	Lymphoid tumor, HMGA1a over-expressing model	Deleterious, disease, cancer		C57BL/6	Spleen, splenocyte	12 month	male	Spleen
916	GSE23086	Type 1 Gaucher disease	Deleterious, disease, genetic	severe splenomegaly vs control	mixed 129svj and C57BL/6	Spleen			Spleen
917	GSE24327	Septic peritonitis, colon ascendens stent peritonitis model	Deleterious, disease, target organ	wildtype	C57BL/6	Spleen			Spleen
918	GSE24357	Sepsis, cecal ligation and puncture induced	Deleterious, disease, infectious		C57Bl/6J	Spleen		female	Spleen
919	GSE24357	Sepsis (cecal ligation and puncture induced), rescued by mesenchymal stem cell	Beneficial, other factor		C57Bl/6J	Spleen		female	Spleen
920	GSE25074	Acute melioidosis	Deleterious, disease, infectious	24h post infection	BALB/c	Spleen	7-9 week		Spleen
921	GSE25637	Lymphoma, Sca1-MALT1 model	Deleterious, disease, cancer			Spleen			Spleen
922	GSE26461	Type 1 diabetes	Deleterious, disease, metabolic	sick vs control	NOD	Spleen, splenocyte	32-36 week	female	Spleen
923	GSE26461	Type 1 diabetes, rescued by Trichostatin A	Beneficial, chemical treatment	500 µg/Kg, 18-24 week	NOD	Spleen, splenocyte	32-36 week	female	Spleen
924	GSE26630	Myocarditis, coxsackievirus B3 induced	Deleterious, disease, target organ	12h post-infection	BALB/c	Spleen	8-10 week	male	Spleen
925	GSE28824	Oil palm phenolics treatment	Beneficial, lifestyle alteration	1500 ppm gallic acid equivalent, 6 week	BALB/c	Spleen	12 week	male	Spleen
926	GSE30905	Atherosclerosis, atherogenic diet induced	Deleterious, disease, target organ	atherogenic diet for 6 week	BALB/c	Spleen	12 week	male	Spleen
927	GSE30907	Atherosclerosis (atherogenic diet induced), rescued by oil palm phenolics	Beneficial, lifestyle alteration	atherogenic diet for 6 week, 1500 ppm gallic acid equivalent	BALB/c	Spleen	12 week	male	Spleen
928	GSE32007	Severe malaria, Plasmodium berghei infection induced	Deleterious, disease, infectious		C57BL/6	Spleen	8 week	female	Spleen
929	GSE32007	Plasmodium berghei infection induced severe malaria, rescued by IDR-1018	Beneficial, chemical treatment		C57BL/6	Spleen	8 week	female	Spleen
930	GSE35038	Leukemia, MLL-ENL-ERtm model	Deleterious, disease, cancer	terminal stage vs control		Spleen	16-23 month		Spleen
931	GSE35083	Pplasmodium chabaudi infection	Deleterious, disease, infectious	6 day post-infection	C57BL/6	Spleen	8 week	female	Spleen
932	GSE35559	Imatinib treatment	Deleterious, chemical treatment	72h	C57BL/6	Spleen, splenocyte	8 week	female	Spleen
933	GSE39259	West Nile virus infection	Deleterious, disease, infectious	4 day post-infection	C57BL/6	Spleen	6-12 week		Spleen
934	GSE41127	Lactobacillus brevis KB290 contained diet	Beneficial, lifestyle alteration	7 day	BALB/c	Spleen	9 week	female	Spleen
935	GSE41496	Short-term plasmodium chabaudi infection	Deleterious, disease, infectious	6h post-infection	C57BL/6	Spleen		female	Spleen
936	GSE41522	Streptococcus suis infection	Deleterious, disease, infectious	Chinese SC84, 6h post-infection	C57BL/6	Spleen		female	Spleen
937	GSE43310	Total body irradiation	Deleterious, other factor	500 cGy	B10.BR	Spleen			Spleen
938	GSE44322	Lymphocytic choriomeningitis virus-Clone 13 infection	Deleterious, disease, infectious	9 day post infection	C57BL/6	Spleen	6-10 week		Spleen
939	GSE44647	Gaucher disease, 9V/null model	Deleterious, disease, genetic		mixed C57BL, 129Sv and FVB	Spleen	28 week		Spleen
940	GSE44647	Gaucher Disease (9V null model), rescued by imiglucerase treatment	Beneficial, chemical treatment	60U/kg/wk, 8 week	mixed C57BL, 129Sv and FVB	Spleen	28 week		Spleen
941	GSE44647	Gaucher Disease (9V null model), rescued by velaglucerase alfa treatment	Beneficial, chemical treatment	60U/kg/wk, 8 week	mixed C57BL, 129Sv and FVB	Spleen	28 week		Spleen
942	GSE46229	B-cell leukemia, RBP-J knockout model	Deleterious, disease, cancer		129/Sv	Spleen	80 day	female	Spleen
943	GSE48818	B lymphoma, TRAF knockout model	Deleterious, disease, cancer			Spleen			Spleen
944	GSE50001	Perfluorooctane sulfonate challenge	Deleterious, chemical treatment	10mg/kg, 3 week	BALB/c	Spleen	6-8 week	female	Spleen
945	GSE51329	Plasmodium yoelii N67C infection	Deleterious, disease, infectious	4 day post-infection	C57BL/6	Spleen		female	Spleen
946	GSE51365	Gammaherpesvirus-68 infection	Deleterious, disease, infectious		C57BL/6	Spleen	7-9 week	male	Spleen
947	GSE56401	Impaired immune response, CIP2A-deficient model	Deleterious, disease, target organ		C57BL/6J x 129Ola	Spleen	18 week	male	Spleen
948	GSE57324	Systemic lupus erythematosus, Sle1.3 model	Deleterious, disease, target organ		C57BL/6	Spleen, splenocyte		male	Spleen
949	GSE57454	Influenza A infection	Deleterious, disease, infectious	5 dpi	C57BL/6	Spleen	6 week	female	Spleen
950	GSE57771	Colitis, trinitrobenzene sulphonic acid induced	Deleterious, disease, target organ	250 mg/kg	FVB	Spleen			Spleen
951	GSE5811	Sepsis, Pseudomonas aeruginosa induced	Deleterious, disease, infectious	6h post-injury	C57BL/6	Spleen			Spleen
952	GSE62729	Shot-term murine cytomegalovirus infection	Deleterious, disease, infectious	3 day post-infection	BALB/c	Spleen			Spleen
953	GSE62836	Mycobacterium avium subsp. paratuberculosis infection	Deleterious, disease, infectious	3 week post-infection	C57BL/6	Spleen	5 week	female	Spleen
954	GSE6810	Brucella abortus 2308 infection	Deleterious, disease, infectious	3 day post-infection	C57BL/6	Spleen		female	Spleen
955	GSE68519	Spleen agenesis, Tlx1 heterozygous model (embryonic)	Deleterious, disease, target organ			Spleen	E13.5		Spleen
956	GSE69611	Fasciola hepatica vaccine treatment	Beneficial, chemical treatment		BALB/c	Spleen			Spleen
957	GSE7020	Splenomegaly, Nix-/- model	Deleterious, disease, target organ			Spleen	8 week		Spleen
958	GSE70841	Stroke	Deleterious, disease, target organ	5 day after stroke	C57BL/6J	Spleen	8-10 week		Spleen
959	GSE74015	Vesicular stomatitis virus-M2 infection	Deleterious, disease, infectious	18h post-infection	C57BL/6	Spleen, splenocyte		male	Spleen
960	GSE7404	Burn	Deleterious, other factor	3 day after burn	C57BL/6J	Spleen, splenocyte		male	Spleen
961	GSE7404	Trauma hemorrhage	Deleterious, other factor	3 day after operation	C57BL/6J	Spleen, splenocyte		male	Spleen
962	GSE7657	Rheumatoid arthritis, IL-1 receptor antagonist deficient model (juvenile)	Deleterious, disease, target organ		BALB/c	Spleen	1 month	male	Spleen
963	GSE79248	Long-term murine cytomegalovirus infection	Deleterious, disease, infectious	26 week post-infection		Spleen			Spleen
964	GSE79434	Saturated fatty acids riched high fat diet	Deleterious, lifestyle alteration	for 8 week	C57BL/6JOlaHsd	Spleen	15 week	male	Spleen
965	GSE82046	Chronic west nile virus infection	Deleterious, disease, infectious	28 day post-infection		Spleen			Spleen
966	GSE83309	Ebola virus infection	Deleterious, disease, infectious	3 day post-infection, wildtype EBOV	C57Bl/6J	Spleen	6-9 week	male	Spleen
967	GSE83502	Pasteurella multocida infection	Deleterious, disease, infectious	late stage	Swiss Albino	Spleen	6-8 week	male	Spleen
968	GSE83680	Candida albiacns infection	Deleterious, disease, infectious	24h post-infection	BALB/c	Spleen	10-12 week	female	Spleen
969	GSE85767	Premature aging, GIT2-/- model	Deleterious, disease, other		C57BL/6	Spleen		male	Spleen
970	GSE87546	B cell lymphoma, HIV transgenic model	Deleterious, disease, cancer		FVBN	Spleen			Spleen
971	GSE89249	Advax treatment	Beneficial, chemical treatment	6h post-treatment	C57BL/6J	Spleen	6 week	male	Spleen
972	GSE95125	Lipopolysaccharide challenge	Deleterious, disease, infectious	wildtype, 10mg/kg, 6h	C57BL/6	Spleen	10 week	female	Spleen
973	GSE99300	Multiple sclerosis, MOG induced (ataxia pheonotype)	Deleterious, disease, target organ		A.SW	Spleen			Spleen
974	GSE99300	Multiple sclerosis, MOG induced (paralysis pheonotype)	Deleterious, disease, target organ		SJL/J	Spleen			Spleen
975	GSE104375	Probiotics diet (ileum)	Beneficial, lifestyle alteration	1–2% LB81 yogurt	ICR	Intestinal tract, ileum	28 month	male	Intestinal tract
976	GSE111578	Aging (ileum)	Deleterious, other factor		ICR	Intestinal tract, ileum	4 month, 28 month	male	Intestinal tract
977	GSE125489	Hyperoixia (juvenile)	Non-specified, other factor	85% vs 21%	C57BL/6	Intestinal tract, ileum	14 day		Intestinal tract
978	GSE49970	Gastrointestinal polyposis, APCmin/+ model	Deleterious, disease, target organ	Polypotic vs wildtype		Intestinal tract, terminal ileum	12 week		Intestinal tract
979	GSE72804	Lactococcus lactis infection	Deleterious, disease, infectious	C59	BALB/c	Intestinal tract, terminal ileum	7 week	male	Intestinal tract
980	GSE84079	Antibiotic cocktails challenge (terminal ileum)	Deleterious, chemical treatment		C57BL/6	Intestinal tract, terminal ileum			Intestinal tract
981	GSE94516	Oligofructose enriched diet (ileum)	Non-specified, other factor	conventional	C57BL/6OlaHsd	Intestinal tract, terminal ileum	8 week	male	Intestinal tract
982	GSE37749	Rectal mucosa adenocarcinoma, Itga6-/- model	Deleterious, disease, cancer			Intestinal tract, rectal mucosa	53-80 week		Intestinal tract
983	GSE104375	Probiotics diet (jejunum)	Beneficial, lifestyle alteration	1–2% LB81 yogurt	ICR	Intestinal tract, jejunum	28 month	male	Intestinal tract
984	GSE111578	Aging (jejunum)	Deleterious, other factor		ICR	Intestinal tract, jejunum	4 month, 28 month	male	Intestinal tract
985	GSE113641	Carbon-ion irradiation challenge	Deleterious, other factor		BALB/cA Jcl	Intestinal tract, jejunum	8 week	female	Intestinal tract
986	GSE21042	High glucose diet	Deleterious, lifestyle alteration		C57BL/6J	Intestinal tract, jejunum	10 week	male	Intestinal tract
987	GSE47099	Cholestatic intestinal injury, common bile duct ligation model	Deleterious, disease, target organ		C57BL/6J	Intestinal tract, jejunum	8 week	male	Intestinal tract
988	GSE56426	Small intestine mucositis, methotrexate induced	Deleterious, disease, target organ	40mg/kg BW/d, 4 day	C57BL/6J	Intestinal tract, proximal jejunum			Intestinal tract
989	GSE100701	Calorie restriction diet	Beneficial, lifestyle alteration	lifelong, CR vs MF	C57BL/6J	Intestinal tract, colon	28 month	male	Intestinal tract
990	GSE103024	Enterocolitis, IHH-/- model	Deleterious, disease, target organ		C57BL/6	Intestinal tract, colon			Intestinal tract
991	GSE104375	Probiotics diet (colon)	Beneficial, lifestyle alteration	1–2% LB81 yogurt	ICR	Intestinal tract, distal colon	28 month	male	Intestinal tract
992	GSE104829	Colon cancer, ApcMin/+ model	Deleterious, disease, cancer		C57BL/6	Intestinal tract, colon	110 day		Intestinal tract
993	GSE107810	Colitis, IL10-/- model	Deleterious, disease, target organ			Intestinal tract, colon			Intestinal tract
994	GSE111578	Aging (distal colon)	Deleterious, other factor		ICR	Intestinal tract, distal colon	4 month, 28 month	male	Intestinal tract
995	GSE117639	Maltodextrin challenge	Deleterious, lifestyle alteration	5%, 45 day	BALB/c	Intestinal tract, colon			Intestinal tract
996	GSE118524	Crohn's Disease (IL10-/- model), rescued by Bacteroides thetaiotaomicron	Beneficial, other factor	3 times a week	C57BL/6	Intestinal tract, ascending colon	13-14 week		Intestinal tract
997	GSE126730	Colonic mucus thickness (Ercc1-/Δ7 model), rescued by Akkermansia muciniphila	Beneficial, other factor		C57BL/6J × FVB F1	Intestinal tract, proximal colon	16 week	female	Intestinal tract
998	GSE27302	Colitis, RAG-/- model + T cell transfer induced	Deleterious, disease, target organ	a half million CD4+CD45RBhigh T cells	C57BL/6	Intestinal tract, colon			Intestinal tract
999	GSE31413	Colon hyperplasia, Nanog overexpression model	Deleterious, disease, target organ			Intestinal tract, colon			Intestinal tract
1000	GSE31906	DSS induced colitis, rescued by anti-TNF siRNA	Beneficial, chemical treatment	TNFa-OMe-P siRNA		Intestinal tract, colon			Intestinal tract
1001	GSE34553	DSS induced colitis, rescued by methylthioadenosine	Beneficial, chemical treatment		C57BL/6J	Intestinal tract, colon		male	Intestinal tract
1002	GSE34874	DSS induced colitis, rescued by L-Arginine	Beneficial, chemical treatment	0.01	C57BL/6	Intestinal tract, colon	8 week	male	Intestinal tract
1003	GSE35609	Colitis, TNBS induced	Deleterious, disease, target organ		BALB/c	Intestinal tract, distal colon			Intestinal tract
1004	GSE53835	TNBS induced colitis, rescued by TNFR-Ig and anti-TWEAK antibody	Beneficial, chemical treatment	TNFR-Fc (0.3mg/kg), anti-TWEAK mP2D10 (10mg/kg)	BALB/c	Intestinal tract, colon			Intestinal tract
1005	GSE54501	Colon cancer, APC/Olfm3 double knockout model	Deleterious, disease, cancer		mixed C57BL/6 and 129	Intestinal tract, colon	3 month	male	Intestinal tract
1006	GSE57771	Trinitrobenzene sulphonic acid induced colitis, rescued by electroacupuncture	Beneficial, other factor		FVB	Intestinal tract, colon			Intestinal tract
1007	GSE57771	Colitis, trinitrobenzene sulphonic acid induced	Deleterious, disease, target organ		FVB	Intestinal tract, colon			Intestinal tract
1008	GSE72212	Colitis, Mdr1a-/- + H. bilis infection model	Deleterious, disease, target organ		FVB	Intestinal tract, colon			Intestinal tract
1009	GSE72212	Colitis (Mdr1a-/- + H. bilis infection model), rescued by IL-12/23 antibody	Beneficial, chemical treatment		FVB	Intestinal tract, colon			Intestinal tract
1010	GSE78500	Acute colitis, stearic acid induced	Deleterious, disease, target organ	15%, 8 day	C57BL/6	Intestinal tract, colon		male	Intestinal tract
1011	GSE81375	Colorectal adenomas (Apc+/Min-FCCC model), rescued by Sulindac/Atorvastatin treatment	Beneficial, chemical treatment	300 ppm/100 ppm, 7 day	C57BL/6J	Intestinal tract, colon	6-8 week	male	Intestinal tract
1012	GSE84119	Graft-versus-host disease	Deleterious, disease, target organ	LP/J donor vs b6 donor	C57BL/6	Intestinal tract, colon, endothelial cell		female	Intestinal tract
1013	GSE84650	Colon cancer, Apc-/- model	Deleterious, disease, cancer		mixed C57BL/6 and 129	Intestinal tract, colon		male,female	Intestinal tract
1014	GSE84650	Colon cancer, BrafV600E model	Deleterious, disease, cancer		mixed C57BL/6 and 129	Intestinal tract, colon		male,female	Intestinal tract
1015	GSE84650	Colon cancer, Cdx2-/- model	Deleterious, disease, cancer		mixed C57BL/6 and 129	Intestinal tract, colon		male,female	Intestinal tract
1016	GSE87317	Inflammatory bowel disease, Rag1 knockout model + Naïve T cell induced	Deleterious, disease, target organ	Naïve T cell vs regulatory T cell	C57BL/6	Intestinal tract, colon	4-5 month		Intestinal tract
1017	GSE87368	Colonic mucus thickness (Ercc1-/Δ7 model), rescued by Lactobacillus plantarum WCFS1	Beneficial, chemical treatment		C57BL/6J × FVB F1	Intestinal tract, proximal colon		female	Intestinal tract
1018	GSE89851	Colitis, DSS induced	Deleterious, disease, target organ		C57BL/6JOlaHsd	Intestinal tract, colon	11 week	female	Intestinal tract
1019	GSE92339	Food allergy, rescued by oral immunotherapy + Kakkonto	Beneficial, chemical treatment		BALB/c	Intestinal tract, proximal colon		male	Intestinal tract
1020	GSE92563	E171-contained diet challenge	Deleterious, chemical treatment	E171-contained diet, 14 day	BALB/c	Intestinal tract, distal colon		male	Intestinal tract
1021	GSE104829	Small intestine cancer, ApcMin/+ model	Deleterious, disease, cancer		C57BL/6	Intestinal tract, small intestine	110 day		Intestinal tract
1022	GSE13819	Inflammatory bowel disease (IL10-/- model), rescued by VSL#3	Beneficial, other factor	from 3 week to 24 week		Intestinal tract, caecum	24 week		Intestinal tract
1023	GSE18327	Cystic fibrosis, Cftr-/- model	Deleterious, disease, target organ		C57BL/6	Intestinal tract, small intestine			Intestinal tract
1024	GSE18327	Cystic fibrosis (Cftr-/- model), rescued by lubiprostone	Beneficial, chemical treatment	10 ug/kg/day	C57BL/6	Intestinal tract, small intestine			Intestinal tract
1025	GSE28873	Intestinal mucositis, 5-Fluorouracil induced	Deleterious, disease, target organ	100 mg/kg, 2 day post-injection	FVB	Intestinal tract		male	Intestinal tract
1026	GSE31413	Intestinal hyperplasia, Nanog B548:B559overexpression model	Deleterious, disease, target organ			Intestinal tract			Intestinal tract
1027	GSE32084	Juzehtaihoto treatment	Beneficial, chemical treatment	SPF	IQI	Intestinal tract, small intestine	9 week	male	Intestinal tract
1028	GSE43372	Entamoeba histolytica infection	Deleterious, disease, infectious	R223, 72 hour post-infection	C57BL/6J	Intestinal tract, cecum			Intestinal tract
1029	GSE55443	Cholic acid treatment	Non-specified, chemical treatment	0.5 mM, 2h		Intestinal tract, intestinal epithelial cell		male	Intestinal tract
1030	GSE6078	Intestinal polyposis, PTEN conditional knockout model	Deleterious, disease, target organ		mixed C56BL/6 and CD1	Intestinal tract, small intestine	8.5 week	female	Intestinal tract
1031	GSE66655	Total body irradiation injury	Deleterious, other factor	15 Gy, 6h post-TBI	C57BL/6	Intestinal tract, small intestine			Intestinal tract
1032	GSE6765	Aeromonas caviae infection (neonatal)	Deleterious, disease, infectious	24h post-infection	Swiss Webster	Intestinal tract, small intestine	P4-P6		Intestinal tract
1033	GSE68868	Giardia muris infection	Deleterious, disease, infectious		C57BL/6	Intestinal tract, small intestine	8 week	female	Intestinal tract
1034	GSE68984	Intestinal epithelial cell disruption, Tfr1-/- model (neonatal)	Deleterious, disease, target organ			Intestinal tract, intestinal epithelial cell	P0		Intestinal tract
1035	GSE77236	Ezetimbe treatment	Non-specified, chemical treatment	0.005%, 4 week	C57BL/6J	Intestinal tract, proximal small intestine		male	Intestinal tract
1036	GSE79067	Fiber-rich diet	Beneficial, lifestyle alteration	human gut microbiota colonization	Swiss Webster	Intestinal tract, cecum			Intestinal tract
1037	GSE9785	Shigella flexneri infection (neonatal)	Deleterious, disease, infectious	4h post-infection	BALB/c	Intestinal tract	P4		Intestinal tract
1038	GSE9913	Intestinal inflammation, Eeyore model	Deleterious, disease, target organ		mixed C57BL/6 and NOD-SCID	Intestinal tract, large intestine	8 week	male	Intestinal tract
1039	GSE9913	Intestinal inflammation, Winnie model	Deleterious, disease, target organ		C57BL/6	Intestinal tract, large intestine	8 week	male	Intestinal tract
1040	GSE110296	Chronic vascular stiffness, rescued by minoxidil	Beneficial, chemical treatment	2 week	C57BL/6J	Aorta	3 month		Aorta
1041	GSE110055	Cold exposure (brown adipose tissue)	Non-specified, other factor	4°C vs 28°C, 6h	C57BL/6	Adipose tissue, brown adipose tissue			Adipose tissue
1042	GSE110297	Insulin resistance, Crls1-/- model	Deleterious, disease, metabolic		C57BL/6	Adipose tissue, brown adipose tissue	20 week		Adipose tissue
1043	GSE118224	Sutent treatment (brown adipose tissue)	Beneficial, chemical treatment		C57BL/6	Adipose tissue, brown adipose tissue	24 week		Adipose tissue
1044	GSE124278	Insulin resistance, HuR-/- model	Deleterious, disease, metabolic			Adipose tissue, brown adipose tissue	12 week		Adipose tissue
1045	GSE124621	Mitochondrial dysfunction, PGRMC2-/1 model	Deleterious, other factor		129Sv/C57BL6J	Adipose tissue, brown adipose tissue	18 week		Adipose tissue
1046	GSE144490	Rosiglitazone treatment (brown adipose tissue)	Non-specified, chemical treatment		mixed C57BL/6J and 129S1SvImJ	Adipose tissue, brown adipose tissue	8 week	male	Adipose tissue
1047	GSE83927	Impaired thermogenesis, HDAC3 -/- model	Deleterious, disease, target organ		C57BL/6	Adipose tissue, brown adipose tissue	12 week		Adipose tissue
1048	GSE100039	Contextual fear conditioning (hippocampus, 2.5 weeks-old)	Deleterious, disease, target organ		C57BL/6J	Brain, hippocampus	2.5 month		Brain
1049	GSE100039	Contextual fear conditioning (hippocampus, 12.5 weeks-old)	Deleterious, disease, target organ		C57BL/6J	Brain, hippocampus	15.5 month		Brain
1050	GSE100070	Post-traumatic stress disorder, Fmn2-/- model	Deleterious, disease, target organ		C57BL/6J	Brain, dentate gyrus	8 month		Brain
1051	GSE100265	Impaired sensorimotor gating, Cdr1as-/- model (cerebellum)	Deleterious, disease, target organ		C57BL/6	Brain, cerebellum			Brain
1052	GSE100265	Impaired sensorimotor gating, Cdr1as-/- model (cortex)	Deleterious, disease, target organ		C57BL/6	Brain, cortex			Brain
1053	GSE100265	Impaired sensorimotor gating, Cdr1as-/- model (hippocampus)	Deleterious, disease, target organ		C57BL/6	Brain, hippocampus			Brain
1054	GSE100265	Impaired sensorimotor gating, Cdr1as-/- model (olfactory bulb)	Deleterious, disease, target organ		C57BL/6	Brain, olfactory bulb			Brain
1055	GSE100923	Impaired memory, Gadd45a-/- model	Deleterious, disease, target organ		C57BL/6N	Brain, hippocampus	6-7 month		Brain
1056	GSE102623	Wolfram syndrome, Wfs1-/- model (hippocampus)	Deleterious, disease, genetic			Brain, hippocampus			Brain
1057	GSE102965	Learned helplessness	Deleterious, disease, target organ	LH vs NLH	C57BL/6	Brain, hippocampus	3 month		Brain
1058	GSE103359	Tauopathy, THY-Tau22 model	Deleterious, disease, target organ		C57BL/6	Brain, dorsal hippocampus	8 month	male	Brain
1059	GSE104182	Cognitive impairment, meningeal lymphatic vessel ablation model	Deleterious, disease, target organ		C57BL/6J	Brain, hippocampus	2 month	male	Brain
1060	GSE107357	Rett syndrome (MeCP2-/- model), rescued by deep brain stimulation	Beneficial, other factor		FVB/129	Brain, dentate gyrus	P56		Brain
1061	GSE108446	Fructose challenge	Deleterious, lifestyle alteration	wildtype, for 6 week	C57BL/6	Brain, hippocampus	9 week	male	Brain
1062	GSE112196	Long-term memory deficit, Chd2+/- model (embryonic, cortex)	Deleterious, disease, target organ			Brain, cortex	E13.5		Brain
1063	GSE112196	Long-term memory deficit, Chd2+/- model (embryonic), medial ganglionic eminence)	Deleterious, disease, target organ			Brain, medial ganglionic eminence	E13.5		Brain
1064	GSE112196	Long-term memory deficit, Chd2+/- model (hippocampus)	Deleterious, disease, target organ			Brain, hippocampus	P45		Brain
1065	GSE112627	Dravet syndrome, Scn1+/- model (juvenile)	Deleterious, disease, genetic		129S6/SvEvTac x C57BL/6	Brain, hippocampus	P24		Brain
1066	GSE114956	Microcephaly, Knl1-/- model (embryonic)	Deleterious, disease, target organ			Brain, cerebral cortex	E15.5	male,female	Brain
1067	GSE116752	Hyperactivity disorder	Deleterious, disease, target organ	saline		Brain, striatum		male	Brain
1068	GSE117174	Mianserin treatment (nucleus accumben)	Non-specified, chemical treatment	2h post-treatment	C57BL/6N	Brain, nucleus accumben	8-10 week		Brain
1069	GSE117174	Mianserin treatment (prefrontal cortex)	Non-specified, chemical treatment	2h post-treatment	C57BL/6N	Brain, prefrontal cortex	8-10 week		Brain
1070	GSE117504	Toxoplasma gondii infection	Deleterious, disease, infectious	21 day post-infection	CBA/J	Brain, cerebral cortex		female	Brain
1071	GSE118473	Tauopathy, P301S transgenic model	Deleterious, disease, target organ	late stage	mixed C57BL/6 and C3H	Brain, cerebral cortex	10 month	male	Brain
1072	GSE119318	Cognitive impairment, Hp1bp3-/- model	Deleterious, disease, target organ	shRNA	C57BL/6J	Brain, hippocampus	3-5 month		Brain
1073	GSE125441	Chronic unpredictable mild stress (hippocampus)	Deleterious, other factor	for 9 week	BALB/c	Brain, hippocampus	28 week		Brain
1074	GSE125441	Chronic unpredictable mild stress (prefrontal cortex)	Deleterious, other factor	for 9 week	BALB/c	Brain, prefrontal cortex	28 week		Brain
1075	GSE128925	Sepsis, cecal ligation and puncture induced	Deleterious, disease, infectious	old, 4 day post-sepsis		Brain, hippocampus	18-22 week	male	Brain
1076	GSE130883	Angelman Syndrome (male)	Deleterious, disease, genetic		C57BL/6J	Brain, ventral hippocampus	12-16 week	male	Brain
1077	GSE130883	Angelman Syndrome (female)	Deleterious, disease, genetic		C57BL/6J	Brain, ventral hippocampus	12-16 week	female	Brain
1078	GSE134526	Autism spectrum disorder, Tbr1+/K228E model (embryonic)	Deleterious, disease, target organ		C57BL/6J	Brain	E16.5	male,female	Brain
1079	GSE138370	Epilepsy, Orai1 overexpressing model	Deleterious, disease, target organ		FVB/NJ	Brain, hippocampus		female	Brain
1080	GSE138539	Autism spectrum disorder, Caspr2-/- model	Deleterious, disease, target organ		C57BL/6J	Brain, dorsal striatum	8 week		Brain
1081	GSE138539	Autism spectrum disorder, Shank3 knockout model	Deleterious, disease, target organ		C57BL/6J	Brain, dorsal striatum	8 week		Brain
1082	GSE138539	Autism spectrum disorder, Chr16df model	Deleterious, disease, target organ		C57BL/6J	Brain, dorsal striatum	8 week		Brain
1083	GSE140850	Anxiety, Tet3-/- model	Deleterious, disease, target organ		mixed C57BL/6N, B6 and 129S6	Brain, hippocampus	6 week		Brain
1084	GSE140903	Paternal nicotine exposure	Deleterious, other factor		C57BL/6J	Brain, ventral hippocampus		male,female	Brain
1085	GSE80312	Excitatory synaptic dysfunction, Ptchd1-/- model (juvenile)	Deleterious, disease, target organ		C57BL/6J	Brain, hippocampus	P30	male	Brain
1086	GSE83217	Cognitive impairment, Hdac4-/- model	Deleterious, disease, target organ		C57BL/6	Brain, hippocampus			Brain
1087	GSE89010	Kleefstra syndrome, Ehmt1+/- model (juvenile)	Deleterious, disease, genetic		C57B1/6J	Brain, hippocampus	P30		Brain
1088	GSE93678	Alzheimer disease (APP/swePS1 model), rescued by CAD-31	Beneficial, chemical treatment	for 3 month	C57BL/6	Brain, hippocampus	13 month		Brain
1089	GSE96616	Microcephaly, Rnu11-/- model (embryonic)	Deleterious, disease, target organ		mixed C57BL/6 and 129 Svj	Brain, dorsal telencephalon	E12		Brain
1090	GSE98356	Dietary restriction (hippocampus)	Beneficial, lifestyle alteration		C57BL/6	Brain, hippocampus	5 month		Brain
1091	GSE99577	Kainic acid challenge	Deleterious, chemical treatment	12 day post-injection	C57BL/6	Brain, hippocampus CA1 area			Brain
1092	GSE100473	Intestinal inflammation, OGT knockout model (colon)	Deleterious, disease, target organ			Intestinal tract, colon epithelium	10 week	male	Intestinal tract
1093	GSE112069	Colitis, BRG1 knockout model	Deleterious, disease, target organ		C57BL/6	Intestinal tract, colon epithelium			Intestinal tract
1094	GSE136397	DSS induced colitis, rescued by human adipose tissue-derived mesenchymal stem cell	Beneficial, other factor		C57BL/6	Intestinal tract, colon	10-12 week	male	Intestinal tract
1095	GSE136397	DSS induced colitis, rescued by umbilical cord tissue-derived mesenchymal stem cell	Beneficial, other factor		C57BL/6	Intestinal tract, colon	10-12 week	male	Intestinal tract
1096	GSE85440	Colon Cancer, recued by EMMPRIN multiple antigenic peptide	Beneficial, chemical treatment	CT26 implanted tumor, 27 day post-implantation	BALB/c	Intestinal tract, colon			Intestinal tract
1097	GSE97013	Colon cancer, AOM/DSS induced, rescued by aspirin and curcumin	Beneficial, chemical treatment	ASA 0.01% + CUR 1%	C57BL/6	Intestinal tract, colon			Intestinal tract
1098	GSE98287	Obesity, high-fat diet induced	Deleterious, disease, metabolic	from 5 week to 17 week	C57BL/6J	Intestinal tract, colon	17 week		Intestinal tract
1099	GSE98287	Obesity, high-fat diet induced, rescued by oligofructose	Beneficial, chemical treatment		C57BL/6J	Intestinal tract, colon	17 week		Intestinal tract
1100	GSE99291	Long-term alcohol treatment	Deleterious, lifestyle alteration		C57BL/6	Intestinal tract, colon			Intestinal tract
1101	GSE104956	Obesity, high-fat diet induced, rescued by vertical sleeve gastrectomy (duodenum)	Beneficial, other factor		C57BL/6J	Intestinal tract, duodenum	17 week		Intestinal tract
1102	GSE114855	Hyperphagia, high branched chain amino acid diet induced	Deleterious, disease, target organ	twice BCAA content vs control	C57BL/6	Brain, hypothalamus	15 week	male,female	Brain
1103	GSE120609	Hyperphagia, Shank3 overexpression model	Deleterious, disease, target organ		C57BL/6J	Brain, hypothalamus	10-12 week		Brain
1104	GSE125441	Chronic unpredictable mild stress (hypothalamus)	Deleterious, other factor	for 9 week	BALB/c	Brain, hypothalamus	28 week		Brain
1105	GSE73436	Obesity, chronic AMPK activation model	Deleterious, disease, metabolic		C57BL/6	Brain, hypothalamus arcuate nucleus			Brain
1106	GSE98356	Dietary restriction (hypothalamus)	Beneficial, lifestyle alteration		C57BL/6	Brain, hypothalamus	5 month		Brain
1107	GSE100473	Intestinal inflammation, OGT knockout model (ileum)	Deleterious, disease, target organ			Intestinal tract, ileum epithelium	10 week	male	Intestinal tract
1108	GSE119568	Fasting (juvenile)	Non-specified, other factor	72h post-fasting	C57BL/6	Intestinal tract, ileum	P21		Intestinal tract
1109	GSE53782	Obesity, high-fat diet induced, rescued by vertical sleeve gastrectomy (ileum)	Beneficial, other factor		C57BL/6	Intestinal tract, ileum	8 week	male	Intestinal tract
1110	GSE113821	High fat diet induced obesity,rescued by Roux-en-Y gastric bypass operation	Beneficial, other factor	9 day post-surgery	C57BL/6	Intestinal tract, jejunum		male	Intestinal tract
1111	GSE139302	Microvillus inclusion disease, Myo5b knockout model	Deleterious, disease, target organ		C57BL/6	Intestinal tract, jejunum epithelium			Intestinal tract
1112	GSE139302	Microvillus inclusion disease (Myo5b knockout model), rescued by lysophosphatidic acid	Beneficial, chemical treatment		C57BL/6	Intestinal tract, jejunum epithelium			Intestinal tract
1113	GSE74157	Cold exposure	Non-specified, other factor		C57BL/6J	Intestinal tract, jejunum			Intestinal tract
1114	GSE100296	Trichloroethylene challenge	Deleterious, chemical treatment	6 mmol/kg	C57BL/6	Kidney		male	Kidney
1115	GSE100296	Tetrachloroethylene challenge	Deleterious, chemical treatment	6 mmol/kg	C57BL/6	Kidney		male	Kidney
1116	GSE102583	Renal hypoplasia, Sall1-delta SRM model (embryonic)	Deleterious, disease, target organ			Kidney	E17		Kidney
1117	GSE106993	Acute kidney injury, cisplatin induced	Deleterious, disease, target organ		C57BL/6	Kidney	20 week		Kidney
1118	GSE106993	Acute kidney injury (cisplatin induced), rescued by calorie restriction	Beneficial, lifestyle alteration	4 week prior to injection	C57BL/6	Kidney	20 week		Kidney
1119	GSE107942	Diabetes, ApoE knockout model + streptozotocin induced	Deleterious, disease, metabolic	55 mg/kg, 5 times	C57BL/6	Kidney, cortex	20 week	male	Kidney
1120	GSE107942	Diabetes (ApoE knockout model + streptozotocin induced), rescued by lipoxins	Beneficial, chemical treatment	5 μg/kg, twice weekly	C57BL/6	Kidney, cortex	20 week	male	Kidney
1121	GSE108106	Fasting	Non-specified, other factor	for 16 hour	C57BL/6	Kidney		male	Kidney
1122	GSE117681	Focal segmental glomerulosclerosis, Cox10-/- model	Deleterious, disease, target organ			Kidney	3 month		Kidney
1123	GSE117710	Chronic tubulointerstitial nephropathy, mouse kidney parvovirus infection induced	Deleterious, disease, infectious		C57BL/6	Kidney			Kidney
1124	GSE117917	Glomerulonephritis, horse spleen apoferritin induced	Deleterious, disease, target organ	10mg, 5 times/week, 6 week	C57BL/6	Kidney, cortex	adult	male	Kidney
1125	GSE117917	Glomerulonephritis (horse spleen apoferritin induced), rescued by captopril	Beneficial, chemical treatment		C57BL/6	Kidney, cortex	adult	male	Kidney
1126	GSE118089	Diabetic nephropathy (streptozotocin induced), rescued by C5aR1	Beneficial, chemical treatment	2mg/kg	C57BL/6	Kidney, cortex			Kidney
1127	GSE125015	Fibrotic kidney, unilateral ureteral obstruction model (female, resistant)	Deleterious, disease, target organ	10 day post-surgery		Kidney	12 week	female	Kidney
1128	GSE128522	Autosomal dominant polycystic kidney disease, Pkd1-/- model	Deleterious, disease, target organ		C57BL/6	Kidney			Kidney
1129	GSE128522	Autosomal dominant polycystic kidney disease (Pkd1-/- model), rescued by flavopiridol	Beneficial, chemical treatment		C57BL/6	Kidney			Kidney
1130	GSE129941	MUC1 kidney disease, rescued by BRD4780	Beneficial, chemical treatment	for 7 day		Kidney	8 month	male	Kidney
1131	GSE134327	Diabetic nephropathy (streptozotocin induced), rescued by arctigenin	Beneficial, chemical treatment	40mg/kg/day, 8 week	C57BL/6J	Kidney, glomerulus	26 week		Kidney
1132	GSE134950	Fibrotic kidney, TFAM knockout model	Deleterious, disease, target organ		B6C3F1/J	Kidney	12 week		Kidney
1133	GSE139987	Diabetic nephropathy (db/db model), rescued by rosiglitazone	Beneficial, chemical treatment	20 mg/kg/day, for 8 week		Kidney, cortex	15-23 week		Kidney
1134	GSE83688	Kidney cancer, Vhl and Pbrm1 knockout model	Deleterious, disease, cancer		mixed C57BL/6, BALB/c and 129	Kidney	1 year		Kidney
1135	GSE98197	Tubulointerstitial fibrosis, Sav1 knockout model	Deleterious, disease, target organ			Kidney, cortex			Kidney
1136	GSE104956	Obesity, high fat diet induced, rescued by vertical sleeve gastrectomy	Beneficial, other factor		C57BL/6J	Stomach	17 week		Stomach
1137	GSE107736	Adrenalectomy	Non-specified, other factor	3 day post-surgery	C57BL/6J	Stomach		female	Stomach
1138	GSE114939	Preterm labor, lipopolysaccharide induced	Deleterious, other factor	pregnant day 13.5	BALB/c	Uterus, placenta		female	Uterus
1139	GSE122376	Natural pregnancy decidualization	Non-specified, other factor	day 8 of natural pregancy	CD-1	Uterus		female	Uterus
1140	GSE79698	Endometriosis, rescued by niclosamide	Beneficial, chemical treatment	200 mg/kg, for 3 week	C57BL/6	Uterus		female	Uterus
1141	GSE80623	PRT4165 challenge	Deleterious, chemical treatment	4 mg/kg, day 8 of pregnancy	CD-1	Uterus, implantation site		female	Uterus
1142	GSE89463	Adenomyosis, rescued by GnRH agonist	Beneficial, chemical treatment	day 4 of pregnancy	ICR	Uterus, endometrium		female	Uterus
1143	GSE96685	Infertility, Kdm4a knockout model	Deleterious, disease, target organ		C57BL/6	Uterus	8-10 week	female	Uterus
1144	GSE113822	High fat diet induced obesity,rescued by Roux-en-Y gastric bypass operation	Beneficial, other factor	9 week post-surgery	C57BL/6	Adipose tissue, subcutaneous white adopse tissue		male	Adipose tissue
1145	GSE118224	Sutent treatment (white adipose tissue)	Beneficial, chemical treatment		C57BL/6	Adipose tissue, epididymal white adipose tissue	24 week		Adipose tissue
1146	GSE120748	Obesity, high-fat/high-sucrose diet induced	Deleterious, disease, metabolic	for 180 day	C57BL/6J	Adipose tissue, epididymal white adipose tissue	8 week		Adipose tissue
1147	GSE120748	Obesity (high-fat/high-sucrose diet induced), rescued by antioxidant formulation	Beneficial, chemical treatment		C57BL/6J	Adipose tissue, epididymal white adipose tissue	8 week		Adipose tissue
1148	GSE121774	Paternal low-protein diet	Deleterious, other factor		C57BL/6	Adipose tissue, inguinal white adipose tissue	5 week	male	Adipose tissue
1149	GSE129573	Obesity (high-fat diet induced), rescued by delta9-tetrahydrocannabinol	Beneficial, chemical treatment		C57BL/6	Adipose tissue, inguial white adipose tissue	8 week		Adipose tissue
1150	GSE129771	BML-260 treatment	Non-specified, chemical treatment	3 day post-treatment	C57BL/6	Adipose tissue, subcutaneous white adipose tissue	8 week		Adipose tissue
1151	GSE134982	Impaired adaptive thermogenesis, chronic arsenic exposure induced	Deleterious, disease, target organ	300ppb, for 9 week	C57BL/6J	Adipose tissue, inguinal white adipose tissue	15 week	male	Adipose tissue
1152	GSE83229	Impaired thermogenesis, IL-33 -/- model (juvenile)	Deleterious, disease, target organ		C57BL/6	Adipose tissue, inguinal white adipose tissue	P24		Adipose tissue
1153	GSE92463	Methionine restriction diet	Beneficial, lifestyle alteration		C57BL/6J	Adipose tissue, inguinal white adipose tissue	5 week	male	Adipose tissue
1154	GSE106339	Diminished ovarian reserve, GOAT knockout model	Deleterious, disease, target organ		C57BL/6	Ovary	3 week	female	Ovary
1155	GSE114967	Follicle development arrest, DCAF13-/- model (juvenile)	Deleterious, disease, target organ		C57BL/6	Ovary, oocyte	14 day	female	Ovary
1156	GSE114985	Ancestral mitochondrial supplementation (neonatal)	Non-specified, other factor		C57BL/6 x CBA	Ovary, primordial follicle	P3	female	Ovary
1157	GSE122547	Acetaminophen + ibuprofen challenge	Deleterious, chemical treatment	13.5 day post-coitus	CD-1	Ovary		female	Ovary
1158	GSE125699	Female infertility, MFN1-/- model	Deleterious, disease, target organ		C57BL/6J	Ovary, secondary follicle	8 week	female	Ovary
1159	GSE128240	Cyclophosphamide treatment	Deleterious, chemical treatment		C57BL/6	Ovary	8-9 week	female	Ovary
1160	GSE133179	Female infertility, oocyte-specific UBC9 knockout model (juvenile)	Deleterious, disease, target organ		C57BL/6J/129S7/SvEvBrd	Ovary	P14	female	Ovary
1161	GSE133633	Colitis, DSS induced	Deleterious, disease, target organ	3%, for 7 day	C57BL/6	Ovary		female	Ovary
1162	GSE84078	Aging (22 months vs. 6 months)	Deleterious, other factor			Ovary	6 month, 22 month	female	Ovary
1163	GSE100088	Dilated cardiomyopathy, MED12 -/- model (neonatal)	Deleterious, disease, target organ		C57BL/6N	Heart, ventricle	P1	male	Heart
1164	GSE101301	Arrhythmogenic cardiomyopathy, TMEM43S358L model	Deleterious, disease, target organ			Heart, left ventricle	4 month		Heart
1165	GSE106385	Uremic cardiomyopathy	Deleterious, disease, target organ		129X1/SvJ	Heart, left ventricle		male	Heart
1166	GSE110748	Maternal air pollution exposure	Deleterious, other factor			Heart, cardiomyocyte			Heart
1167	GSE112055	Heart failure, transverse aortic constriction induced	Deleterious, disease, target organ		C57BL/6J	Heart, left ventricle			Heart
1168	GSE112055	Transverse aortic constriction induced heart failure, rescued by PDE5A inhibitor	Beneficial, chemical treatment		C57BL/6J	Heart, left ventricle			Heart
1169	GSE112055	Transverse aortic constriction induced heart failure, rescued by PDE9A inhibitor	Beneficial, chemical treatment		C57BL/6J	Heart, left ventricle			Heart
1170	GSE116988	Heart injury, Rosa26-DT model + diphtheria toxin induced	Deleterious, disease, target organ	2.5mg/kg, for 2 day	C57BL/6	Heart, ventricle	10 week	male	Heart
1171	GSE116988	Heart injury (Rosa26-DT model + diphtheria toxin induced), rescued by pyridostigmine	Beneficial, chemical treatment	3mg/kg	C57BL/6	Heart, ventricle	10 week	male	Heart
1172	GSE120598	Left ventricular hypertrophy (transverse aortic constriction induced), rescued by JIB-04	Beneficial, chemical treatment		C57BL/6	Heart, left ventricle	adult	male	Heart
1173	GSE126888	Myocardial infarction, rescued by miR-19 mimic	Beneficial, chemical treatment	4 day post-surgery	C57BL/6	Heart	8 week	male	Heart
1174	GSE128571	Congenital cardiac defect, Hand-/- model (embryonic)	Deleterious, disease, genetic			Heart, ventricle	E11.5		Heart
1175	GSE144098	Hypertrophic cardiomyopathy, cTnCA8V model	Deleterious, disease, target organ		mixed C57BL/6J and 129SV	Heart, left ventricle	159 day	female	Heart
1176	GSE77798	Hypoplastic left heart syndrome (embryonic)	Deleterious, disease, target organ		C57BL/6	Heart, left ventricle	E14.5		Heart
1177	GSE83655	Longitudinal stretch	Non-specified, other factor	4h post-stretch	C57BL/6	Heart, myocyte			Heart
1178	GSE83963	Aortic valve calcification, Notch1+/- Terc-/- model	Deleterious, disease, target organ		C57BL/6	Heart, aortic valve	2 month		Heart
1179	GSE87321	Complete atrioventricular septal defect, GRK-triple knockout model (embryonic)	Deleterious, disease, target organ		C57BL/6	Heart	E13.5		Heart
1180	GSE91078	Dilated cardiomyopathy, GAS2L3-/- model (embryonic)	Deleterious, disease, target organ		C57BL/6	Heart	E18.5		Heart
1181	GSE97762	Heart pathological remodeling, beta-catenin stabilized model	Deleterious, disease, target organ		C57BL/6	Heart, ventricle	15 week		Heart
1182	GSE98082	Coronary angiogenesis defect, Tie2-Ino80 knockout model (embryonic)	Deleterious, disease, target organ		C57BL/6	Heart	E13.5		Heart
1183	GSE101900	Freeze injury	Deleterious, other factor	72h post-injury		Skeletal muscle, tibialis anterior muscle			Skeletal muscle
1184	GSE102284	Muscle atrophy, hindlimb unloading induced	Deleterious, disease, target organ	10 day	C57BL/6J	Skeletal muscle, soleus	adult		Skeletal muscle
1185	GSE102284	Muscle atrophy (hindlimb unloading induced), rescued by reloading	Beneficial, other factor	3 day	C57BL/6J	Skeletal muscle, soleus	adult		Skeletal muscle
1186	GSE103722	Insulin resistance, ER-alpha knockout model	Deleterious, disease, metabolic		C57BL/6	Skeletal muscle, quadriceps muscle	20 week	male	Skeletal muscle
1187	GSE107470	Cancer anorexia cachexia syndrome, lung cancer model	Deleterious, disease, metabolic			Skeletal muscle, gastrocnemius muscle			Skeletal muscle
1188	GSE113821	High fat diet induced obesity, rescued by Roux-en-Y gastric bypass operation	Beneficial, other factor	9 day post-surgery	C57BL/6	Skeletal muscle, gastrocnemius muscle		male	Skeletal muscle
1189	GSE120336	Myotubular myopathy, Mtm1 knockout model	Deleterious, disease, target organ		C57BL/6	Skeletal muscle, quadriceps muscle	P36		Skeletal muscle
1190	GSE120336	Myotubular myopathy (Mtm1 knockout model), rescued by tamoxifen	Beneficial, chemical treatment		C57BL/6	Skeletal muscle, quadriceps muscle	P36		Skeletal muscle
1191	GSE120958	High phsphate diet	Deleterious, lifestyle alteration		C57BL/6	Skeletal muscle, gastrocnemius muscle			Skeletal muscle
1192	GSE122566	Inorganic arsenic treatment	Deleterious, chemical treatment	2.5 ppm	C57BL/6	Skeletal muscle, gastrocnemius muscle	24 week	male	Skeletal muscle
1193	GSE123878	Chronic exercise	Beneficial, other factor		C57BL/6	Skeletal muscle			Skeletal muscle
1194	GSE130447	Rotator cuff tear challenge	Deleterious, other factor	4 week post-surgery	C57BL/6	Skeletal muscle, infraspinatus muscle	3 month	male	Skeletal muscle
1195	GSE134926	Myotonic dystrophy type 1, HSA-LR model	Deleterious, disease, genetic		FVB	Skeletal muscle, gastrocnemius muscle	20 week	male	Skeletal muscle
1196	GSE134926	Myotonic dystrophy type 1 (HSA-LR model), rescued by PIP6a-PMO	Beneficial, chemical treatment		FVB	Skeletal muscle, gastrocnemius muscle	20 week	male	Skeletal muscle
1197	GSE135584	Muscle wasting, ANT1 transgenic model	Deleterious, disease, target organ		C57BL/6	Skeletal muscle, quadriceps muscle	6 month	female	Skeletal muscle
1198	GSE95682	Duchenne muscular dystrophy (mdx model), rescued by prednisone	Beneficial, chemical treatment	weekly	DBA/2J	Skeletal muscle, quadriceps muscle	7 month	male	Skeletal muscle
1199	GSE111318	Intestinal tumor, H2B/p53dIEC model	Deleterious, disease, cancer	tumor vs adjacent tissue	C57BL/6	Intestinal tract			Intestinal tract
1200	GSE114818	Antibiotic cocktails challenge (cecum)	Deleterious, chemical treatment		C57BL/6	Intestinal tract, cecum	20 week		Intestinal tract
1201	GSE126507	Total abdominal irradiation (female)	Deleterious, other factor	12 Gy	C57BL/6	Intestinal tract, small intestine		female	Intestinal tract
1202	GSE126507	Total abdominal irradiation, rescued by high fat diet (female)	Beneficial, lifestyle alteration		C57BL/6	Intestinal tract, small intestine		female	Intestinal tract
1203	GSE126507	Total abdominal irradiation (male)	Deleterious, other factor	12 Gy	C57BL/6	Intestinal tract, small intestine		male	Intestinal tract
1204	GSE47735	Serrated polyposis syndrome, HBUS model	Deleterious, disease, target organ		HBUS	Intestinal tract, cecum	60 week		Intestinal tract
1205	GSE97371	Lipopolysaccharide challenge	Deleterious, disease, infectious		C57BL/6	Intestinal tract, small intestine			Intestinal tract
1206	GSE98356	Dietary restriction	Beneficial, lifestyle alteration		C57BL/6	Intestinal tract, colon	5 month		Intestinal tract
1207	GSE98407	DSS induced colitis, rescued by ER-464195-01	Beneficial, chemical treatment		BALB/c	Intestinal tract	7 week	male	Intestinal tract
1208	GSE98802	Yersinia pseudotuberculosis infection	Deleterious, disease, infectious	wildtype, 5 day post-infection	BALB/c	Intestinal tract, cecum	6-10 week		Intestinal tract
1209	GSE106229	Polyinosinic:polycytidylic acid treatment	Non-specified, chemical treatment		CB57BL/6NCrl	Spleen			Spleen
1210	GSE121688	Premature aging, Norad knockout model	Deleterious, disease, other		C57BL/6	Spleen	10 week	male	Spleen
1211	GSE136402	Sjogren's syndrome	Deleterious, disease, other	NOD.B10 vs BL/10		Spleen	26 week	female	Spleen
1212	GSE84341	Yersinia pestis strain 201 infection	Deleterious, disease, infectious	strain 201, 72h post-infection	BALB/c	Spleen	6-8 week	female	Spleen
1213	GSE101650	BDE-99 challenge	Deleterious, chemical treatment	germ-free mice	C57BL/6	Liver	9 week	male	Liver
1214	GSE104395	Aging, rescued by PD-0332991	Beneficial, chemical treatment	450mg/dk, 2 week	C57BL/6	Liver	20-22 month		Liver
1215	GSE105147	Liver tumor, MYCTg + KRASG12D model	Deleterious, disease, cancer		C57BL/6	Liver			Liver
1216	GSE107084	Titanium dioxide nanoparticle challenge	Deleterious, chemical treatment		CD-1	Liver			Liver
1217	GSE108096	Fatty liver, Lis1-/-t model	Deleterious, disease, target organ		C57BL/6	Liver	2 month		Liver
1218	GSE108959	Hyperlipidemia, VEGF-D model + high fat diet induced	Deleterious, disease, target organ		C57BL/6	Liver	12 week		Liver
1219	GSE109630	Maternal TCPOBOP exposure	Beneficial, other factor	3 mg/kg, 3 day	C57BL/6J	Liver	3 month		Liver
1220	GSE110391	Cholestasis, ANIT induced, rescued by celastrol (juvenile)	Beneficial, chemical treatment		C57BL/6	Liver	P21		Liver
1221	GSE110787	Acute liver injury, acetaminophen induced	Deleterious, disease, target organ	24h post-injection	C57BL/6	Liver	11-12 week	male	Liver
1222	GSE111097	Citrobacter rodentium infection	Deleterious, disease, infectious	8 day post-infection, IM vs U		Liver			Liver
1223	GSE111125	Hypercholesterolemia, LDLR knockout model + high fat diet induced, rescued by rosuvastatin	Beneficial, chemical treatment		C57BL/6	Liver	12 week		Liver
1224	GSE113822	High fat diet induced obesity,rescued by Roux-en-Y gastric bypass operation	Beneficial, other factor	9 week post-surgery	C57BL/6	Liver		male	Liver
1225	GSE114261	Non-alcoholic fatty liver disease (STAM model), rescued by I-BET151	Beneficial, chemical treatment		C57BL/6	Liver			Liver
1226	GSE114611	Ghrelin treatment	Non-specified, chemical treatment	germ-free	C57BL/6J	Liver	13-16 week	male	Liver
1227	GSE114610	Growth hormone treatment	Non-specified, chemical treatment	germ-free	C57BL/6J	Liver	13-16 week	male	Liver
1228	GSE115143	BDE-47 challenge	Deleterious, chemical treatment	1 mg/ml	CD-1	Liver	10 month	male	Liver
1229	GSE115683	Low amino acid diet	Beneficial, lifestyle alteration		C57BL/6J	Liver	6 month		Liver
1230	GSE115766	Non-alcoholic fatty liver disease, HCF-1 knockout model	Deleterious, disease, target organ			Liver	10-14 week	male	Liver
1231	GSE117066	Ischemia-reperfusion injury (neonatal)	Deleterious, other factor		C57BL/6	Liver	P8		Liver
1232	GSE117066	Ischemia-reperfusion injury (neonatal), rescued by ischemic postconditioning	Beneficial, other factor		C57BL/6	Liver	P8		Liver
1233	GSE117425	MitoCDNB treatment	Non-specified, chemical treatment	5 mg/kg, 1h post-treatment	C57BL/6	Liver, medial liver lobe			Liver
1234	GSE117559	Parental chronic alcohol exposure	Deleterious, other factor		C57BL/6	Liver	8 week		Liver
1235	GSE118224	Sutent treatment	Beneficial, chemical treatment		C57BL/6	Liver	24 week		Liver
1236	GSE125007	Partial hepatectomy surgery	Non-specified, other factor	48h post-surgery	C57BL/6	Liver	8-12 week		Liver
1237	GSE126204	Non-alcoholic fatty liver disease (NASH-diet induced), rescued by nitro-fatty acid	Beneficial, chemical treatment	5 mg/kg/day	C57BL/6	Liver			Liver
1238	GSE127459	Endotoxemia, LPS induced (juvenile)	Deleterious, disease, infectious	25mg/kg	C57BL/6	Liver	4 week		Liver
1239	GSE127459	LPS-induced endotoxemia, rescued by LGK974 (juvenile)	Beneficial, chemical treatment		C57BL/6	Liver	4 week		Liver
1240	GSE129306	Non-alcoholic steatohepatitis, Ldlr knockout model + high fat diet induced, rescued by volixibat	Beneficial, chemical treatment	30 mg/kg		Liver	40-42 week		Liver
1241	GSE131754	Caloric restriction (UM-HET3 young female mice)	Beneficial, lifestyle alteration	2 month	UM-HET3	Liver	6 month	female	Liver
1242	GSE131754	Caloric restriction (UM-HET3 young male mice)	Beneficial, lifestyle alteration	2 month	UM-HET3	Liver	6 month	male	Liver
1243	GSE131754	Rapamycin treatment (male)	Beneficial, chemical treatment	42 ppm, 2 month	UM-HET3	Liver	6 month	male	Liver
1244	GSE131754	Rapamycin treatment (female)	Beneficial, chemical treatment	42 ppm, 2 month	UM-HET3	Liver	6 month	female	Liver
1245	GSE131754	Acarbose treatment (female)	Beneficial, chemical treatment	1000 ppm, 2 month	UM-HET3	Liver	6 month	female	Liver
1246	GSE131754	Acarbose treatment (male)	Beneficial, chemical treatment	1000 ppm, 2 month	UM-HET3	Liver	6 month	male	Liver
1247	GSE131754	Protandim treatment	Beneficial, chemical treatment	1200 ppm, 2 month	UM-HET3	Liver	6 month	male	Liver
1248	GSE131754	17-alpha-estradiol treatment	Beneficial, chemical treatment	14.4 ppm, 2 month	UM-HET3	Liver	6 month	male	Liver
1249	GSE132521	Paternal famine challenge	Deleterious, other factor		ICR	Liver	8 week	male	Liver
1250	GSE132728	Liver tumor, DEN and CCl4 treatment induced	Deleterious, disease, cancer		C57BL/6J	Liver	24 week		Liver
1251	GSE136821	Non-alcoholic fatty liver disease (Ldlr −/−.Leiden+HFD model), rescued by L-carnitine+nicotinamide riboside	Beneficial, chemical treatment	0.4% LC + 0.3% NR		Liver	21 week	male	Liver
1252	GSE139484	Peritonitis sepsis, CLP induced	Deleterious, disease, infectious		C57BL/6J	Liver	8 week		Liver
1253	GSE139484	CLP induced peritonitis sepsis, rescued by GW7647	Beneficial, chemical treatment	20 µg/g	C57BL/6J	Liver	8 week		Liver
1254	GSE140742	Liver fibrosis, Nlrp3 knockin model, rescued by GS-444217	Beneficial, chemical treatment			Liver		male,female	Liver
1255	GSE80776	Hepatocarcinoma, Mdr2-/- model	Deleterious, disease, cancer		FVB.129P2-Abcb4tm1Bor/J	Liver	14-19 month		Liver
1256	GSE84341	Yersinia pestis infection (BALB/c)	Deleterious, disease, infectious	strain 201, 72h post-infection	BALB/c	Liver	6-8 week	female	Liver
1257	GSE86236	Iron overload diet	Deleterious, chemical treatment	high vs low	C57BL/6	Liver	12 week		Liver
1258	GSE92364	Asparaginase treatment	Non-specified, chemical treatment	wildtype	C57BL/6J	Liver	8-16 week	male,female	Liver
1259	GSE98356	Dietary restriction	Beneficial, lifestyle alteration		C57BL/6	Adipose tissue, epididymal white adipose tissue	5 month		Adipose tissue
1260	GSE98356	Dietary restriction	Beneficial, lifestyle alteration		C57BL/6	Liver	5 month		Liver
1261	GSE99010	Liver tumor, high fat diet + CCl4 induced	Deleterious, disease, cancer			Liver	24 week		Liver
1262	GSE99010	Non-alcoholic steatohepatitis, high fat diet + CCl4 induced	Deleterious, disease, target organ			Liver	24 week		Liver
1263	GSE99619	Hemophilia, hFIX9-R29X model, rescued by Upf3b-GalNAc-ASO	Beneficial, chemical treatment	10 mg/kg		Liver	adult	male,female	Liver
