# Supplementary material for: A multi-tissue transcriptomic landscape of female mice in estrus and diestrus provides clues for precision medicine
Source: Front Cell Dev Biol. 2022 Dec 16;10:983712. doi: 10.3389/fcell.2022.983712 (PMC9800588; doi:10.3389/fcell.2022.983712)
Supplement: Supplementary file 3 [file Table1.XLSX]

## Sheet: Summary
TF	Tissue	Activity
SRF	Aorta	Up
SRF	Stomach	Up
SRF	WAT	Up
SRF	Womb	Down
NR2F2	Aorta	Up
NR2F2	Duodenum	Down
NR2F2	Stomach	Up
NR2F2	Vein	Down
NR2F2	WAT	Up
NR2F2	Womb	Down
ZEB1	Aorta	Up
ZEB1	Hypothalamus	Down
ZEB1	Ovary	Down
ZEB1	Womb	Down
EBF1	Aorta	Up
EBF1	Stomach	Up
EBF1	Vein	Down
EBF1	WAT	Up
PGR	Aorta	Up
PGR	Stomach	Up
PGR	WAT	Up
GATA6	Aorta	Up
GATA6	Stomach	Up
GATA6	WAT	Up
NFIC	Aorta	Up
NFIC	Stomach	Up
TCF4	Aorta	Up
TCF4	WAT	Up
TCF4	Womb	Down
MITF	Aorta	Up
MITF	WAT	Up
MEF2A	Aorta	Up
PBX3	Aorta	Up
PBX3	Stomach	Up
PBX3	WAT	Up
PBX3	Womb	Down
NR3C1	Aorta	Up
NR3C1	Stomach	Up
NR3C1	WAT	Up
FOXP1	Aorta	Up
FOXP1	WAT	Up
MAFK	Aorta	Up
MAFK	Stomach	Up
MAFK	WAT	Up
FOXF1	Aorta	Up
FOXF1	Stomach	Up
FOXF1	WAT	Up
SMAD4	Aorta	Up
FOXP2	Aorta	Up
HAND2	Aorta	Up
HAND2	Stomach	Up
HAND2	WAT	Up
SKI	Aorta	Up
SKI	Stomach	Up
SKI	WAT	Up
FOXO1	Aorta	Up
TCF12	Aorta	Up
TCF12	Womb	Down
TEAD1	Aorta	Up
TEAD1	Stomach	Up
ZBTB16	Aorta	Up
ZBTB16	Vein	Down
ATF3	Aorta	Up
AR	Aorta	Up
AR	Stomach	Up
AR	WAT	Up
MXI1	Aorta	Up
NFATC1	Aorta	Up
NFATC1	Duodenum	Up
NFATC1	WAT	Up
NFYB	Aorta	Up
NFYB	Ovary	Down
KDM3A	Aorta	Up
MYBL2	Aorta	Down
MYBL2	Duodenum	Down
MYOD1	Aorta	Down
MYOD1	Womb	Up
RFX5	Aorta	Down
RFX5	Vein	Up
OTX2	Aorta	Down
OTX2	Kidney	Down
TP63	Aorta	Down
TP63	Skeletal Muscle	Down
TP63	Stomach	Up
TP63	Womb	Up
ZNF750	Aorta	Down
ZNF750	Skeletal Muscle	Down
ZNF750	Ovary	Up
ZNF750	Stomach	Up
ZNF750	Womb	Up
FOXM1	Aorta	Down
FOXM1	Duodenum	Down
FOXM1	WAT	Down
ESR2	Aorta	Down
ESR2	WAT	Down
ZBTB48	Aorta	Down
NR1H3	Aorta	Down
SPDEF	Aorta	Down
SPDEF	Ovary	Up
SPDEF	Stomach	Down
RUNX1	Aorta	Down
RUNX1	Stomach	Down
FOXP3	Aorta	Down
FOXP3	Duodenum	Up
FOXP3	Vein	Up
TP73	Aorta	Down
TP73	Womb	Up
HNF1B	Aorta	Down
HNF1B	Heart	Up
HNF1B	Ovary	Up
HNF1B	Womb	Up
SOX9	Aorta	Down
SOX9	Ovary	Up
SOX9	Womb	Up
NFE2	Aorta	Down
NFE2	Vein	Up
KLF5	Aorta	Down
KLF5	Ovary	Up
KLF5	Stomach	Up
KLF5	Womb	Up
RUNX2	Aorta	Down
RUNX2	Stomach	Down
RUNX2	Vein	Up
ELF3	Aorta	Down
ELF3	Hypothalamus	Up
ELF3	Ovary	Up
ELF3	Womb	Up
SOX2	Aorta	Down
SOX2	Kidney	Down
SOX2	Ovary	Up
SOX2	Womb	Up
LYL1	Aorta	Down
LYL1	Duodenum	Up
LYL1	Vein	Up
BCL11A	Aorta	Down
BCL11A	Vein	Up
MYB	Aorta	Down
MYB	Ovary	Up
MYB	Vein	Up
MYB	Womb	Up
EHF	Aorta	Down
EHF	Hypothalamus	Up
EHF	Ovary	Up
EHF	Womb	Up
GRHL2	Aorta	Down
GRHL2	Duodenum	Up
GRHL2	Hypothalamus	Up
GRHL2	Ovary	Up
GRHL2	Womb	Up
FOXA1	Aorta	Down
FOXA1	Ovary	Up
FOXA1	Stomach	Down
FOXA1	Womb	Up
GATA3	Aorta	Down
GATA3	Duodenum	Up
GATA3	Hypothalamus	Up
GATA3	Ovary	Up
GATA3	Stomach	Up
GATA3	Vein	Up
GATA3	Womb	Up
STAT4	Aorta	Down
STAT4	Duodenum	Up
STAT4	Vein	Up
PAX5	Aorta	Down
PAX5	Duodenum	Up
PAX5	Vein	Up
FOXA2	Aorta	Down
FOXA2	Cerebrum	Up
FOXA2	Duodenum	Up
FOXA2	Heart	Up
FOXA2	Hypothalamus	Up
FOXA2	Kidney	Down
FOXA2	Skeletal Muscle	Up
FOXA2	Ovary	Up
FOXA2	Spleen	Up
FOXA2	Stomach	Down
FOXA2	Womb	Up
BATF	Aorta	Down
BATF	Duodenum	Up
BATF	Stomach	Down
BATF	Vein	Up
EOMES	Aorta	Down
EOMES	Duodenum	Up
EOMES	Vein	Up
IKZF1	Aorta	Down
IKZF1	Duodenum	Up
IKZF1	Kidney	Up
IKZF1	Stomach	Down
IKZF1	Vein	Up
IKZF1	WAT	Down
IRF4	Aorta	Down
IRF4	Duodenum	Up
IRF4	Vein	Up
PBX4	Aorta	Down
PBX4	Duodenum	Up
PBX4	Ovary	Up
PBX4	Vein	Up
PBX4	Womb	Up
POU2F2	Aorta	Down
POU2F2	Duodenum	Up
POU2F2	Vein	Up
RUNX3	Aorta	Down
RUNX3	Duodenum	Up
RUNX3	Kidney	Up
RUNX3	Vein	Up
SPI1	Aorta	Down
SPI1	Duodenum	Up
SPI1	Vein	Up
SPI1	WAT	Down
TBX21	Aorta	Down
TBX21	Duodenum	Up
TBX21	Vein	Up
TBX21	WAT	Down
RAD21	BAT	Up
RAD21	Duodenum	Down
RAD21	Stomach	Down
RAD21	WAT	Down
AHR	BAT	Up
ELF1	BAT	Up
ELF1	Stomach	Down
ELF1	WAT	Down
TAL1	BAT	Down
TAL1	Stomach	Up
NKX2-5	BAT	Down
NKX2-5	Skeletal Muscle	Down
NKX2-5	Stomach	Up
PITX3	BAT	Down
HNF4A	BAT	Down
HNF4A	Ovary	Up
HNF4A	Spleen	Up
HNF4A	Womb	Up
CDX2	BAT	Down
CDX2	Kidney	Up
CDX2	Ovary	Up
CDX2	Womb	Up
PDX1	Cerebrum	Up
PDX1	Duodenum	Up
PDX1	Ovary	Up
PDX1	Spleen	Up
USF1	Duodenum	Up
MEF2C	Duodenum	Up
ETS1	Duodenum	Up
ETS1	Vein	Up
ETS1	Womb	Down
CEBPE	Duodenum	Up
CEBPE	Vein	Up
GATA1	Duodenum	Up
TP53	Duodenum	Down
TP53	WAT	Down
TP53	Womb	Down
TEAD4	Duodenum	Down
TEAD4	Ovary	Down
TEAD4	Womb	Down
E2F8	Duodenum	Down
E2F8	WAT	Down
EZH2	Duodenum	Down
EZH2	WAT	Down
E2F7	Duodenum	Down
E2F1	Duodenum	Down
GATA4	Heart	Up
GATA4	Kidney	Down
GATA4	WAT	Up
GATA4	Womb	Up
EVX1	Hypothalamus	Up
TFAP2C	Hypothalamus	Up
TFAP2C	Ovary	Up
TFAP2C	Stomach	Up
MYCN	Kidney	Down
MYCN	Ovary	Up
MYCN	WAT	Up
ETV1	Kidney	Down
ETV1	Ovary	Up
ETV1	WAT	Up
ASCL1	Kidney	Down
NEUROD1	Kidney	Down
NEUROD1	Womb	Up
PHOX2B	Kidney	Down
HNF4G	Ovary	Up
HNF4G	Stomach	Down
HNF4G	Womb	Up
TFAP2A	Ovary	Up
TFAP2A	Stomach	Up
TFAP2A	Womb	Up
HNF1A	Ovary	Up
HNF1A	Stomach	Down
ESR1	Ovary	Up
ESR1	Stomach	Up
ESR1	WAT	Up
HEY1	Ovary	Up
NKX2-1	Ovary	Up
NKX2-1	Womb	Up
NKX3-1	Ovary	Up
CTCFL	Ovary	Up
ATF2	Ovary	Down
ATF2	Stomach	Down
ATF2	WAT	Down
ATF2	Womb	Down
MED1	Ovary	Down
MED1	WAT	Down
MED1	Womb	Down
GABPA	Ovary	Down
GABPA	Stomach	Down
GABPA	WAT	Down
GABPA	Womb	Down
JARID2	Stomach	Up
JARID2	WAT	Up
KLF4	Stomach	Up
MAF	Stomach	Up
MAF	WAT	Up
NOTCH1	Stomach	Up
MAX	Stomach	Up
NR2F1	Stomach	Up
NR2F1	WAT	Up
NR2F1	Womb	Down
TCF21	Stomach	Up
TCF21	WAT	Up
RXRA	Stomach	Up
HOXC5	Stomach	Up
RUNX1T1	Stomach	Up
RUNX1T1	WAT	Up
HOXC9	Stomach	Up
GRHL3	Stomach	Up
ZBTB7A	Stomach	Up
SOX10	Stomach	Up
GLI2	Stomach	Up
GLI2	WAT	Up
ZNF263	Stomach	Down
ZNF263	WAT	Down
SMAD1	Stomach	Down
ESRRA	Stomach	Down
ZNF384	Stomach	Down
ZNF384	WAT	Down
NFKB1	Stomach	Down
THAP1	Stomach	Down
THAP1	WAT	Down
NFYC	Stomach	Down
NFYC	WAT	Down
RB1	Stomach	Down
RB1	WAT	Down
RB1	Womb	Down
REST	Stomach	Down
REST	WAT	Down
XBP1	Stomach	Down
STAT1	Stomach	Down
TCF3	Vein	Up
TCF3	WAT	Up
JUND	WAT	Up
PBX1	WAT	Up
ERG	WAT	Up
ERG	Womb	Down
GATA2	WAT	Up
HOXA4	WAT	Up
RELA	WAT	Up
SMAD3	WAT	Up
SMAD3	Womb	Up
ARNT	WAT	Up
NR4A1	WAT	Up
SP4	WAT	Down
ZFX	WAT	Down
TFAP4	WAT	Down
KAT7	WAT	Down
ZBTB33	WAT	Down
TRIM28	WAT	Down
TRIM28	Womb	Down
TERF1	WAT	Down
NME2	WAT	Down
TBP	WAT	Down
PPARG	WAT	Down
ZC3H8	WAT	Down
E2F4	WAT	Down
E2F6	WAT	Down
E2F6	Womb	Down
CTCF	WAT	Down
CTCF	Womb	Down
PAX7	Womb	Up
RFX2	Womb	Up
HIF1A	Womb	Down
AFF1	Womb	Down
E2F3	Womb	Down
RARA	Womb	Down
MAZ	Womb	Down
HCFC1	Womb	Down
HOXD1	Womb	Down
STAG1	Womb	Down
YY1	Womb	Down

## Sheet: Aorta
uid	name	id	type	isTF	npp	npm	npz	nmp	nmm	nmz	nrp	nrm	nrz	nzp	nzm	nzz	correct.pred	incorrect.pred	total.reachable	significant.reachable	total.ambiguous	significant.ambiguous	unreachable	total.genes	total.sig.genes	pval.up	pval.down	adj.pval.up	adj.pval.down
624	SRF	6722	Protein	TRUE	94	14	655	9	17	476	0	0	0	598	912	13823	111	23	1265	134	1265	0	15333	16598	1750	2.12563e-16	1	7.97109e-14	1
474	NR2F2	7026	Protein	TRUE	84	29	834	5	24	164	0	0	0	612	890	13956	108	34	1140	142	1140	0	15458	16598	1750	3.68859e-16	1	9.22148e-14	1
724	ZEB1	6935	Protein	TRUE	44	6	511	8	25	190	0	0	0	649	912	14253	69	14	784	83	784	0	15814	16598	1750	8.25015e-12	1	1.23752e-09	1
150	EBF1	1879	Protein	TRUE	77	43	787	6	29	196	0	0	0	618	871	13971	106	49	1138	155	1138	0	15460	16598	1750	1.26023e-10	1	1.57529e-08	1
510	PGR	5241	Protein	TRUE	72	37	530	8	9	77	0	0	0	621	897	14347	81	45	733	126	733	0	15865	16598	1750	1.18716e-07	1	1.11296e-05	1
222	GATA6	2627	Protein	TRUE	41	15	274	3	7	89	0	0	0	657	921	14591	48	18	429	66	429	0	16169	16598	1750	2.36304e-07	1	1.9692e-05	1
446	NFIC	4782	Protein	TRUE	35	7	638	11	39	593	0	0	0	655	897	13723	74	18	1323	92	1323	0	15275	16598	1750	5.10687e-07	1	3.83015e-05	1
656	TCF4	6925	Protein	TRUE	54	23	647	1	5	112	0	0	0	646	915	14195	59	24	842	83	842	0	15756	16598	1750	7.26819e-07	1	4.95558e-05	1
406	MITF	4286	Protein	TRUE	40	11	441	5	7	91	0	0	0	656	925	14422	47	16	595	63	595	0	16003	16598	1750	1.02859e-06	0.999999	6.15012e-05	1
396	MEF2A	4205	Protein	TRUE	45	11	500	1	8	306	0	0	0	655	924	14148	53	12	871	65	871	0	15727	16598	1750	1.06602e-06	0.999999	6.15012e-05	1
500	PBX3	5090	Protein	TRUE	58	31	573	4	12	149	0	0	0	639	900	14232	70	35	827	105	827	0	15771	16598	1750	1.59065e-06	0.999999	8.52136e-05	1
476	NR3C1	2908	Protein	TRUE	88	59	1103	10	21	310	0	0	0	603	863	13541	109	69	1591	178	1591	0	15007	16598	1750	9.40719e-06	0.999993	0.00047036	1
209	FOXP1	27086	Protein	TRUE	40	17	441	5	17	275	0	0	0	656	909	14238	57	22	795	79	795	0	15803	16598	1750	1.22254e-05	0.999993	0.000573064	1
380	MAFK	7975	Protein	TRUE	52	20	501	9	24	673	0	0	0	640	899	13780	76	29	1279	105	1279	0	15319	16598	1750	3.80478e-05	0.999974	0.00167858	1
201	FOXF1	2294	Protein	TRUE	34	15	233	3	4	110	0	0	0	664	924	14611	38	18	399	56	399	0	16199	16598	1750	0.000241702	0.999867	0.00954087	1
589	SMAD4	4089	Protein	TRUE	17	1	305	1	7	154	0	0	0	683	935	14495	24	2	485	26	485	0	16113	16598	1750	0.000285714	0.999833	0.0107143	1
210	FOXP2	93986	Protein	TRUE	25	12	318	1	8	101	0	0	0	675	923	14535	33	13	465	46	465	0	16133	16598	1750	0.00031718	0.999817	0.0113278	1
239	HAND2	9464	Protein	TRUE	30	15	265	6	10	85	0	0	0	665	918	14604	40	21	411	61	411	0	16187	16598	1750	0.000349272	0.999804	0.0117852	1
584	SKI	6497	Protein	TRUE	38	15	584	2	7	291	0	0	0	661	921	14079	45	17	937	62	937	0	15661	16598	1750	0.000361414	0.999754	0.0117852	1
207	FOXO1	2308	Protein	TRUE	48	29	608	18	32	429	0	0	0	635	882	13917	80	47	1164	127	1164	0	15434	16598	1750	0.000462782	0.999669	0.0144619	1
653	TCF12	6938	Protein	TRUE	30	14	609	6	16	253	0	0	0	665	913	14092	46	20	928	66	928	0	15670	16598	1750	0.000567896	0.999609	0.0163816	1
661	TEAD1	7003	Protein	TRUE	41	14	558	8	4	196	0	0	0	652	925	14200	45	22	821	67	821	0	15777	16598	1750	0.000748915	0.999493	0.0208032	1
712	ZBTB16	7704	Protein	TRUE	11	8	241	9	31	284	0	0	0	681	904	14429	42	17	584	59	584	0	16014	16598	1750	0.000987113	0.999368	0.0264405	1
32	ATF3	467	Protein	TRUE	38	22	349	7	14	240	0	0	0	656	907	14365	52	29	670	81	670	0	15928	16598	1750	0.00121716	0.999194	0.0307803	1
12	AR	367	Protein	TRUE	65	50	840	11	18	194	0	0	0	625	875	13920	83	61	1178	144	1178	0	15420	16598	1750	0.00123121	0.999102	0.0307803	1
416	MXI1	4601	Protein	TRUE	42	17	775	9	17	580	0	0	0	650	909	13599	59	26	1440	85	1440	0	15158	16598	1750	0.00132415	0.998998	0.0320359	1
440	NFATC1	4772	Protein	TRUE	31	19	307	0	7	154	0	0	0	670	917	14493	38	19	518	57	518	0	16080	16598	1750	0.00138687	0.999129	0.0325048	1
451	NFYB	4801	Protein	TRUE	20	10	501	7	20	240	0	0	0	674	913	14213	40	17	798	57	798	0	15800	16598	1750	0.00146283	0.998992	0.0332462	1
334	KDM3A	55818	Protein	TRUE	28	10	273	7	9	189	0	0	0	666	924	14492	37	17	516	54	516	0	16082	16598	1750	0.0016079	0.998983	0.0354683	1
425	MYOD1	4654	Protein	TRUE	12	31	219	4	4	51	0	0	0	685	908	14684	16	35	321	51	321	0	16277	16598	1750	0.998276	0.00297154	1	0.0495257
419	MYBL2	4605	Protein	TRUE	7	36	464	1	2	117	0	0	0	693	905	14373	9	37	627	46	627	0	15971	16598	1750	0.998201	0.00267443	1	0.0455868
555	RFX5	5993	Protein	TRUE	20	51	546	11	10	232	0	0	0	670	882	14176	30	62	870	92	870	0	15728	16598	1750	0.998348	0.00232293	1	0.0405178
488	OTX2	5015	Protein	TRUE	7	21	193	7	3	31	0	0	0	687	919	14730	10	28	262	38	262	0	16336	16598	1750	0.999022	0.00182856	1	0.0334492
618	SPDEF	25803	Protein	TRUE	2	12	63	1	0	14	0	0	0	698	931	14877	2	13	92	15	92	0	16506	16598	1750	0.999679	0.000938331	1	0.0180448
751	ZNF750	79755	Protein	TRUE	11	39	253	3	8	61	0	0	0	687	896	14640	19	42	375	61	375	0	16223	16598	1750	0.999501	0.000872053	1	0.0172116
177	ESR2	2100	Protein	TRUE	4	17	156	10	5	75	0	0	0	687	921	14723	9	27	267	36	267	0	16331	16598	1750	0.999558	0.000854599	1	0.0172116
681	TP63	8626	Protein	TRUE	24	57	431	7	9	98	0	0	0	670	877	14425	33	64	626	97	626	0	15972	16598	1750	0.999467	0.000825924	1	0.0172068
206	FOXM1	2305	Protein	TRUE	17	50	555	6	4	87	0	0	0	678	889	14312	21	56	719	77	719	0	15879	16598	1750	0.999553	0.000677617	1	0.0145204
720	ZBTB48	3104	Protein	TRUE	14	48	769	11	2	309	0	0	0	676	893	13876	16	59	1153	75	1153	0	15445	16598	1750	0.999654	0.000484684	1	0.0110155
468	NR1H3	10062	Protein	TRUE	19	56	793	12	5	217	0	0	0	670	882	13944	24	68	1102	92	1102	0	15496	16598	1750	0.999667	0.000470574	1	0.0110155
211	FOXP3	50943	Protein	TRUE	2	17	94	0	0	39	0	0	0	699	926	14821	2	17	152	19	152	0	16446	16598	1750	0.999867	0.000332999	1	0.00805643
562	RUNX1	861	Protein	TRUE	28	58	651	36	24	411	0	0	0	637	861	13892	52	94	1208	146	1208	0	15390	16598	1750	0.999795	0.000288648	1	0.00721619
682	TP73	7161	Protein	TRUE	15	35	251	8	1	46	0	0	0	678	907	14657	16	43	356	59	356	0	16242	16598	1750	0.999967	6.39915e-05	1	0.00165495
265	HNF1B	6928	Protein	TRUE	7	25	174	4	0	28	0	0	0	690	918	14752	7	29	238	36	238	0	16360	16598	1750	0.999974	5.91422e-05	1	0.00158417
614	SOX9	6662	Protein	TRUE	12	39	274	3	0	50	0	0	0	686	904	14630	12	42	378	54	378	0	16220	16598	1750	0.999991	1.74646e-05	1	0.000485127
441	NFE2	4778	Protein	TRUE	9	56	398	11	20	139	0	0	0	681	867	14417	29	67	633	96	633	0	15965	16598	1750	0.999992	1.43631e-05	1	0.00041432
349	KLF5	688	Protein	TRUE	19	61	489	5	4	148	0	0	0	677	878	14317	23	66	726	89	726	0	15872	16598	1750	0.999995	8.44725e-06	1	0.000253418
564	RUNX2	860	Protein	TRUE	16	53	313	8	9	131	0	0	0	677	881	14510	25	61	530	86	530	0	16068	16598	1750	0.999997	5.40167e-06	1	0.000176141
159	ELF3	1999	Protein	TRUE	16	58	403	7	6	148	0	0	0	678	879	14403	22	65	638	87	638	0	15960	16598	1750	0.999999	1.05159e-06	1	3.68881e-05
613	SOX2	6657	Protein	TRUE	17	54	370	6	3	71	0	0	0	678	886	14513	20	60	521	80	521	0	16077	16598	1750	0.999999	1.08205e-06	1	3.68881e-05
375	LYL1	4066	Protein	TRUE	15	69	685	9	6	123	0	0	0	677	868	14146	21	78	907	99	907	0	15691	16598	1750	1	2.67035e-07	1	1.00138e-05
46	BCL11A	53335	Protein	TRUE	11	49	304	4	3	100	0	0	0	686	891	14550	14	53	471	67	471	0	16127	16598	1750	1	2.42175e-07	1	9.55954e-06
417	MYB	4602	Protein	TRUE	17	63	434	9	8	107	0	0	0	675	872	14413	25	72	638	97	638	0	15960	16598	1750	1	1.62259e-07	1	6.76081e-06
155	EHF	26298	Protein	TRUE	5	38	258	3	0	91	0	0	0	693	905	14605	5	41	395	46	395	0	16203	16598	1750	1	1.56404e-07	1	6.76081e-06
231	GRHL2	79977	Protein	TRUE	25	80	574	14	11	211	0	0	0	662	852	14169	36	94	915	130	915	0	15683	16598	1750	1	4.34991e-08	1	2.17496e-06
197	FOXA1	3169	Protein	TRUE	34	95	767	18	12	210	0	0	0	649	836	13977	46	113	1136	159	1136	0	15462	16598	1750	1	3.4906e-08	1	1.86997e-06
220	GATA3	2625	Protein	TRUE	33	85	487	10	5	128	0	0	0	658	853	14339	38	95	748	133	748	0	15850	16598	1750	1	4.30396e-09	1	2.48306e-07
633	STAT4	6775	Protein	TRUE	4	41	162	0	2	58	0	0	0	697	900	14734	6	41	267	47	267	0	16331	16598	1750	1	5.8243e-10	1	3.64019e-08
494	PAX5	5079	Protein	TRUE	8	86	248	7	28	174	0	0	0	686	829	14532	36	93	551	129	551	0	16047	16598	1750	1	2.36241e-13	1	1.61074e-11
198	FOXA2	3170	Protein	TRUE	36	122	543	9	11	145	0	0	0	656	810	14266	47	131	866	178	866	0	15732	16598	1750	1	2.81174e-16	1	2.1088e-14
501	PBX4	80714	Protein	TRUE	20	93	430	14	9	152	0	0	0	667	841	14372	29	107	718	136	718	0	15880	16598	1750	1	1.38554e-17	1	1.15462e-15
522	POU2F2	5452	Protein	TRUE	22	97	426	13	6	161	0	0	0	666	840	14367	28	110	725	138	725	0	15873	16598	1750	1	6.49783e-21	1	6.09171e-19
312	IRF4	3662	Protein	TRUE	6	82	288	9	11	185	0	0	0	686	850	14481	17	91	581	108	581	0	16017	16598	1750	1	6.19975e-22	1	6.64259e-20
619	SPI1	6688	Protein	TRUE	28	157	1081	38	31	637	0	0	0	635	755	13236	59	195	1972	254	1972	0	14626	16598	1750	1	8.42868e-23	1	1.05358e-20
652	TBX21	30009	Protein	TRUE	4	60	144	2	3	39	0	0	0	695	880	14771	7	62	252	69	252	0	16346	16598	1750	1	1.03209e-23	1	1.54814e-21
166	EOMES	8320	Protein	TRUE	13	83	270	14	8	117	0	0	0	674	852	14567	21	97	505	118	505	0	16093	16598	1750	1	9.15363e-25	1	1.71631e-22
42	BATF	10538	Protein	TRUE	8	89	315	12	10	131	0	0	0	681	844	14508	18	101	565	119	565	0	16033	16598	1750	1	3.01648e-26	1	7.54119e-24
302	IKZF1	10320	Protein	TRUE	13	143	383	7	6	165	0	0	0	681	794	14406	19	150	717	169	717	0	15881	16598	1750	1	1.74145e-47	1	6.53043e-45
565	RUNX3	864	Protein	TRUE	14	167	409	13	5	189	0	0	0	674	771	14356	19	180	797	199	797	0	15801	16598	1750	1	4.84845e-63	1	3.63633e-60

## Sheet: BAT
uid	name	id	type	isTF	npp	npm	npz	nmp	nmm	nmz	nrp	nrm	nrz	nzp	nzm	nzz	correct.pred	incorrect.pred	total.reachable	significant.reachable	total.ambiguous	significant.ambiguous	unreachable	total.genes	total.sig.genes	pval.up	pval.down	adj.pval.up	adj.pval.down
540	RAD21	5885	Protein	TRUE	12	12	795	4	31	513	0	0	0	164	518	14549	43	16	1367	59	1367	0	15231	16598	795	1.21349e-05	0.999993	0.00910115	0.999993
7	AHR	196	Protein	TRUE	7	4	391	0	8	91	0	0	0	173	549	15375	15	4	501	19	501	0	16097	16598	795	7.18174e-05	0.999971	0.0143949	0.999993
157	ELF1	1997	Protein	TRUE	8	11	868	5	32	562	0	0	0	167	518	14427	40	16	1486	56	1486	0	15112	16598	795	9.59657e-05	0.999942	0.0143949	0.999993
648	TAL1	6886	Protein	TRUE	8	49	682	5	13	402	0	0	0	167	499	14773	21	54	1159	75	1159	0	15439	16598	795	0.999857	0.000239859	1	0.0359789
457	NKX2-5	1482	Protein	TRUE	0	10	63	1	1	12	0	0	0	179	550	15782	1	11	87	12	87	0	16511	16598	795	0.999978	0.000109096	1	0.0204555
517	PITX3	5309	Protein	TRUE	0	14	108	1	0	35	0	0	0	179	547	15714	0	15	158	15	158	0	16440	16598	795	0.999998	7.92286e-06	1	0.00198071
266	HNF4A	3172	Protein	TRUE	6	41	402	2	2	72	0	0	0	172	518	15383	8	43	525	51	525	0	16073	16598	795	1	1.75236e-07	1	6.57136e-05
95	CDX2	1045	Protein	TRUE	1	22	135	0	1	25	0	0	0	179	538	15697	2	22	184	24	184	0	16414	16598	795	1	1.46835e-07	1	6.57136e-05

## Sheet: Cerebrum
uid	name	id	type	isTF	npp	npm	npz	nmp	nmm	nmz	nrp	nrm	nrz	nzp	nzm	nzz	correct.pred	incorrect.pred	total.reachable	significant.reachable	total.ambiguous	significant.ambiguous	unreachable	total.genes	total.sig.genes	pval.up	pval.down	adj.pval.up	adj.pval.down
198	FOXA2	3170	Protein	TRUE	26	1	674	2	1	162	0	0	0	129	29	15574	27	3	866	30	866	0	15732	16598	206	1.50082e-08	1	1.12562e-05	1
508	PDX1	3651	Protein	TRUE	8	0	154	0	0	31	0	0	0	149	31	16225	8	0	193	8	193	0	16405	16598	206	0.000124939	0.99998	0.046852	1

## Sheet: Duodenum
uid	name	id	type	isTF	npp	npm	npz	nmp	nmm	nmz	nrp	nrm	nrz	nzp	nzm	nzz	correct.pred	incorrect.pred	total.reachable	significant.reachable	total.ambiguous	significant.ambiguous	unreachable	total.genes	total.sig.genes	pval.up	pval.down	adj.pval.up	adj.pval.down
494	PAX5	5079	Protein	TRUE	110	9	223	11	21	177	0	0	0	1014	547	14486	131	20	551	151	551	0	16047	16598	1820	2.30215e-42	1	1.72661e-39	1
302	IKZF1	10320	Protein	TRUE	128	6	405	8	17	153	0	0	0	999	554	14328	145	14	717	159	717	0	15881	16598	1820	1.59106e-41	1	5.96646e-39	1
565	RUNX3	864	Protein	TRUE	129	5	456	10	8	189	0	0	0	996	564	14241	137	15	797	152	797	0	15801	16598	1820	2.46858e-33	1	6.17144e-31	1
522	POU2F2	5452	Protein	TRUE	105	12	428	11	4	165	0	0	0	1019	561	14293	109	23	725	132	725	0	15873	16598	1820	3.91489e-17	1	7.34042e-15	1
501	PBX4	80714	Protein	TRUE	86	8	449	9	10	156	0	0	0	1040	559	14281	96	17	718	113	718	0	15880	16598	1820	2.03641e-14	1	3.05461e-12	1
166	EOMES	8320	Protein	TRUE	77	8	281	14	5	120	0	0	0	1044	564	14485	82	22	505	104	505	0	16093	16598	1820	1.07836e-12	1	1.34795e-10	1
42	BATF	10538	Protein	TRUE	72	9	331	14	13	126	0	0	0	1049	555	14429	85	23	565	108	565	0	16033	16598	1820	5.64192e-12	1	6.04491e-10	1
312	IRF4	3662	Protein	TRUE	82	13	281	15	5	185	0	0	0	1038	559	14420	87	28	581	115	581	0	16017	16598	1820	9.71651e-12	1	9.10922e-10	1
652	TBX21	30009	Protein	TRUE	39	0	169	3	0	41	0	0	0	1093	577	14676	39	3	252	42	252	0	16346	16598	1820	7.03699e-09	1	5.86416e-07	1
220	GATA3	2625	Protein	TRUE	87	20	498	15	13	115	0	0	0	1033	544	14273	100	35	748	135	748	0	15850	16598	1820	1.44294e-08	1	1.08221e-06	1
619	SPI1	6688	Protein	TRUE	152	39	1075	42	24	640	0	0	0	941	514	13171	176	81	1972	257	1972	0	14626	16598	1820	4.67789e-08	1	3.18947e-06	1
633	STAT4	6775	Protein	TRUE	31	0	176	1	1	58	0	0	0	1103	576	14652	32	1	267	33	267	0	16331	16598	1820	9.66233e-07	1	6.03895e-05	1
198	FOXA2	3170	Protein	TRUE	114	45	542	17	7	141	0	0	0	1004	525	14203	121	62	866	183	866	0	15732	16598	1820	8.54027e-06	0.999995	0.000463744	1
375	LYL1	4066	Protein	TRUE	85	23	661	6	7	125	0	0	0	1044	547	14100	92	29	907	121	907	0	15691	16598	1820	8.65655e-06	0.999995	0.000463744	1
692	USF1	7391	Protein	TRUE	65	8	816	14	20	468	0	0	0	1056	549	13602	85	22	1391	107	1391	0	15207	16598	1820	1.65654e-05	0.999989	0.00082827	1
211	FOXP3	50943	Protein	TRUE	21	2	90	1	1	37	0	0	0	1113	574	14759	22	3	152	25	152	0	16446	16598	1820	4.01471e-05	0.999985	0.0018819	1
398	MEF2C	4208	Protein	TRUE	35	3	299	3	6	91	0	0	0	1097	568	14496	41	6	437	47	437	0	16161	16598	1820	4.2944e-05	0.999977	0.00189459	1
508	PDX1	3651	Protein	TRUE	29	6	127	3	2	26	0	0	0	1103	569	14733	31	9	193	40	193	0	16405	16598	1820	8.78056e-05	0.999963	0.00365857	1
179	ETS1	2113	Protein	TRUE	60	16	565	5	10	184	0	0	0	1070	551	14137	70	21	840	91	840	0	15758	16598	1820	0.000141729	0.999907	0.00531483	1
99	CEBPE	1053	Protein	TRUE	14	1	56	0	0	6	0	0	0	1121	576	14824	14	1	77	15	77	0	16521	16598	1820	0.00023447	0.99993	0.00837394	1
440	NFATC1	4772	Protein	TRUE	33	8	316	1	7	153	0	0	0	1101	562	14417	40	9	518	49	518	0	16080	16598	1820	0.000536525	0.999669	0.0174627	1
218	GATA1	2623	Protein	TRUE	58	14	312	22	9	226	0	0	0	1055	554	14348	67	36	641	103	641	0	15957	16598	1820	0.000614873	0.999601	0.0184462	1
231	GRHL2	79977	Protein	TRUE	72	18	589	16	7	213	0	0	0	1047	552	14084	79	34	915	113	915	0	15683	16598	1820	0.00107816	0.999239	0.0311007	1
680	TP53	7157	Protein	TRUE	24	33	831	19	6	251	0	0	0	1092	538	13804	30	52	1164	82	1164	0	15434	16598	1820	0.999969	4.53865e-05	1	0.00226933
474	NR2F2	7026	Protein	TRUE	43	38	866	27	5	161	0	0	0	1065	534	13859	48	65	1140	113	1140	0	15458	16598	1820	0.999975	3.71397e-05	1	0.00198962
540	RAD21	5885	Protein	TRUE	15	40	764	36	20	492	0	0	0	1084	517	13630	35	76	1367	111	1367	0	15231	16598	1820	0.999991	1.28371e-05	1	0.000802317
662	TEAD4	7004	Protein	TRUE	44	31	1053	101	23	923	0	0	0	990	523	12910	67	132	2175	199	2175	0	14423	16598	1820	0.999998	3.23518e-06	1	0.00022058
149	E2F8	79733	Protein	TRUE	1	27	234	1	0	35	0	0	0	1133	550	14617	1	28	298	29	298	0	16300	16598	1820	1	2.32031e-10	1	2.17529e-08
186	EZH2	2146	Protein	TRUE	22	78	444	18	17	194	0	0	0	1095	482	14248	39	96	773	135	773	0	15825	16598	1820	1	2.01201e-14	1	2.51501e-12
148	E2F7	144455	Protein	TRUE	4	37	214	3	0	26	0	0	0	1128	540	14646	4	40	284	44	284	0	16314	16598	1820	1	6.36349e-16	1	9.54523e-14
143	E2F1	1869	Protein	TRUE	25	89	584	9	4	187	0	0	0	1101	484	14115	29	98	898	127	898	0	15700	16598	1820	1	9.84813e-22	1	2.46203e-19
419	MYBL2	4605	Protein	TRUE	17	90	400	4	1	115	0	0	0	1114	486	14371	18	94	627	112	627	0	15971	16598	1820	1	1.55144e-30	1	5.81789e-28
206	FOXM1	2305	Protein	TRUE	33	105	484	10	3	84	0	0	0	1092	469	14318	36	115	719	151	719	0	15879	16598	1820	1	5.64343e-32	1	4.23257e-29

## Sheet: Heart
uid	name	id	type	isTF	npp	npm	npz	nmp	nmm	nmz	nrp	nrm	nrz	nzp	nzm	nzz	correct.pred	incorrect.pred	total.reachable	significant.reachable	total.ambiguous	significant.ambiguous	unreachable	total.genes	total.sig.genes	pval.up	pval.down	adj.pval.up	adj.pval.down
198	FOXA2	3170	Protein	TRUE	33	5	663	0	0	165	0	0	0	118	28	15586	33	5	866	38	866	0	15732	16598	195	1.52159e-11	1	1.14119e-08	1
221	GATA4	2626	Protein	TRUE	21	1	370	0	0	182	0	0	0	130	32	15862	21	1	574	22	574	0	16024	16598	195	4.33414e-10	1	1.6253e-07	1
265	HNF1B	6928	Protein	TRUE	11	1	194	0	0	32	0	0	0	140	32	16188	11	1	238	12	238	0	16360	16598	195	1.47681e-05	0.999998	0.00369204	1

## Sheet: Hypothalamus
uid	name	id	type	isTF	npp	npm	npz	nmp	nmm	nmz	nrp	nrm	nrz	nzp	nzm	nzz	correct.pred	incorrect.pred	total.reachable	significant.reachable	total.ambiguous	significant.ambiguous	unreachable	total.genes	total.sig.genes	pval.up	pval.down	adj.pval.up	adj.pval.down
155	EHF	26298	Protein	TRUE	12	0	289	0	0	94	0	0	0	116	27	16060	12	0	395	12	395	0	16203	16598	180	2.87552e-06	1	0.00215664	1
231	GRHL2	79977	Protein	TRUE	17	0	662	2	2	232	0	0	0	109	25	15549	19	2	915	21	915	0	15683	16598	180	6.53375e-06	0.999998	0.00245016	1
159	ELF3	1999	Protein	TRUE	16	0	461	2	0	159	0	0	0	110	27	15823	16	2	638	18	638	0	15960	16598	180	9.85757e-06	0.999998	0.00246439	1
183	EVX1	2128	Protein	TRUE	1	0	1	0	1	1	0	0	0	127	26	16441	2	0	4	2	4	0	16594	16598	180	0.000109921	1	0.0173381	1
198	FOXA2	3170	Protein	TRUE	18	2	681	1	0	164	0	0	0	109	25	15598	18	3	866	21	866	0	15732	16598	180	0.000115588	0.999965	0.0173381	1
669	TFAP2C	7022	Protein	TRUE	14	1	463	1	0	200	0	0	0	113	26	15780	14	2	679	16	679	0	15919	16598	180	0.000145	0.999961	0.0181251	1
220	GATA3	2625	Protein	TRUE	14	0	591	1	0	142	0	0	0	113	27	15710	14	1	748	15	748	0	15850	16598	180	0.000321398	0.999902	0.0344355	1
724	ZEB1	6935	Protein	TRUE	1	2	558	9	0	214	0	0	0	118	25	15671	1	11	784	12	784	0	15814	16598	180	0.999998	9.07844e-06	0.999998	0.00680883

## Sheet: Kidney
uid	name	id	type	isTF	npp	npm	npz	nmp	nmm	nmz	nrp	nrm	nrz	nzp	nzm	nzz	correct.pred	incorrect.pred	total.reachable	significant.reachable	total.ambiguous	significant.ambiguous	unreachable	total.genes	total.sig.genes	pval.up	pval.down	adj.pval.up	adj.pval.down
302	IKZF1	10320	Protein	TRUE	13	1	525	0	1	177	0	0	0	62	248	15571	14	1	717	15	717	0	15881	16598	334	4.90677e-06	0.999999	0.00368008	0.999999
565	RUNX3	864	Protein	TRUE	12	2	576	0	2	205	0	0	0	63	246	15492	14	2	797	16	797	0	15801	16598	334	3.0894e-05	0.99999	0.0115853	0.999999
95	CDX2	1045	Protein	TRUE	4	0	154	0	2	24	0	0	0	71	248	16095	6	0	184	6	184	0	16414	16598	334	0.000106532	0.999985	0.026633	0.999999
421	MYCN	4613	Protein	TRUE	1	19	521	2	2	169	0	0	0	72	229	15583	3	21	714	24	714	0	15884	16598	334	0.999911	0.000224331	1	0.0186943
180	ETV1	2115	Protein	TRUE	0	21	528	2	4	93	0	0	0	73	225	15652	4	23	648	27	648	0	15950	16598	334	0.999955	0.000120274	1	0.0117519
24	ASCL1	429	Protein	TRUE	3	15	218	0	0	88	0	0	0	72	235	15967	3	15	324	18	324	0	16274	16598	334	0.999966	0.000125354	1	0.0117519
221	GATA4	2626	Protein	TRUE	10	26	356	2	2	178	0	0	0	63	222	15739	12	28	574	40	574	0	16024	16598	334	0.999974	7.69302e-05	1	0.00961627
613	SOX2	6657	Protein	TRUE	0	20	421	0	1	79	0	0	0	75	229	15773	1	20	521	21	521	0	16077	16598	334	0.999997	1.0416e-05	1	0.00156241
437	NEUROD1	4760	Protein	TRUE	0	10	80	0	0	20	0	0	0	75	240	16173	0	10	110	10	110	0	16488	16598	334	1	1.0547e-06	1	0.000197757
514	PHOX2B	8929	Protein	TRUE	0	13	112	0	1	31	0	0	0	75	236	16130	1	13	157	14	157	0	16441	16598	334	1	4.11049e-07	1	0.000102762
488	OTX2	5015	Protein	TRUE	1	18	202	1	1	39	0	0	0	73	231	16032	2	19	262	21	262	0	16336	16598	334	1	2.82898e-08	1	1.06087e-05
198	FOXA2	3170	Protein	TRUE	3	41	657	1	2	162	0	0	0	71	207	15454	5	42	866	47	866	0	15732	16598	334	1	4.50427e-12	1	3.37821e-09

## Sheet: Ovary
uid	name	id	type	isTF	npp	npm	npz	nmp	nmm	nmz	nrp	nrm	nrz	nzp	nzm	nzz	correct.pred	incorrect.pred	total.reachable	significant.reachable	total.ambiguous	significant.ambiguous	unreachable	total.genes	total.sig.genes	pval.up	pval.down	adj.pval.up	adj.pval.down
198	FOXA2	3170	Protein	TRUE	139	17	545	13	3	149	0	0	0	804	169	14759	142	30	866	172	866	0	15732	16598	1209	4.67582e-28	1	3.50687e-25	1
231	GRHL2	79977	Protein	TRUE	116	5	558	9	1	226	0	0	0	831	183	14669	117	14	915	131	915	0	15683	16598	1209	4.87682e-25	1	1.82881e-22	1
197	FOXA1	3169	Protein	TRUE	123	11	762	19	3	218	0	0	0	814	175	14473	126	30	1136	156	1136	0	15462	16598	1209	2.09169e-13	1	4.78149e-11	1
614	SOX9	6662	Protein	TRUE	55	3	267	0	1	52	0	0	0	901	185	15134	56	3	378	59	378	0	16220	16598	1209	2.55013e-13	1	4.78149e-11	1
159	ELF3	1999	Protein	TRUE	71	5	401	2	0	159	0	0	0	883	184	14893	71	7	638	78	638	0	15960	16598	1209	6.34501e-13	1	9.51751e-11	1
267	HNF4G	3174	Protein	TRUE	67	10	330	3	1	43	0	0	0	886	178	15080	68	13	454	81	454	0	16144	16598	1209	9.24758e-11	1	1.15595e-08	1
155	EHF	26298	Protein	TRUE	48	1	252	2	0	92	0	0	0	906	188	15109	48	3	395	51	395	0	16203	16598	1209	1.09121e-10	1	1.16915e-08	1
669	TFAP2C	7022	Protein	TRUE	66	2	410	8	0	193	0	0	0	882	187	14850	66	10	679	76	679	0	15919	16598	1209	5.21678e-10	1	4.89073e-08	1
265	HNF1B	6928	Protein	TRUE	42	5	159	2	0	30	0	0	0	912	184	15264	42	7	238	49	238	0	16360	16598	1209	1.10317e-09	1	9.19311e-08	1
668	TFAP2A	7020	Protein	TRUE	101	9	805	17	5	239	0	0	0	838	175	14409	106	26	1176	132	1176	0	15422	16598	1209	2.3861e-08	1	1.65062e-06	1
264	HNF1A	6927	Protein	TRUE	35	4	165	0	1	50	0	0	0	921	184	15238	36	4	255	40	255	0	16343	16598	1209	2.4209e-08	1	1.65062e-06	1
349	KLF5	688	Protein	TRUE	65	5	499	3	1	153	0	0	0	888	183	14801	66	8	726	74	726	0	15872	16598	1209	4.70691e-08	1	2.94182e-06	1
176	ESR1	2099	Protein	TRUE	107	16	861	8	2	148	0	0	0	841	171	14444	109	24	1142	133	1142	0	15456	16598	1209	9.10277e-08	1	5.2516e-06	1
253	HEY1	23462	Protein	TRUE	42	3	267	4	2	56	0	0	0	910	184	15130	44	7	374	51	374	0	16224	16598	1209	1.16232e-06	1	6.22671e-05	1
417	MYB	4602	Protein	TRUE	62	4	448	10	1	113	0	0	0	884	184	14892	63	14	638	77	638	0	15960	16598	1209	3.02906e-06	0.999998	0.000151453	1
421	MYCN	4613	Protein	TRUE	60	5	476	10	3	160	0	0	0	886	181	14817	63	15	714	78	714	0	15884	16598	1209	8.12594e-06	0.999996	0.000380903	1
220	GATA3	2625	Protein	TRUE	73	14	518	12	3	128	0	0	0	871	172	14807	76	26	748	102	748	0	15850	16598	1209	4.76889e-05	0.999973	0.00198704	1
455	NKX2-1	7080	Protein	TRUE	38	8	189	7	3	76	0	0	0	911	178	15188	41	15	321	56	321	0	16277	16598	1209	5.45397e-05	0.999976	0.00215288	1
459	NKX3-1	4824	Protein	TRUE	36	2	246	10	2	129	0	0	0	910	185	15078	38	12	425	50	425	0	16173	16598	1209	0.000260263	0.999867	0.0092951	1
95	CDX2	1045	Protein	TRUE	24	4	130	1	0	25	0	0	0	931	185	15298	24	5	184	29	184	0	16414	16598	1209	0.000420692	0.999832	0.0143418	1
618	SPDEF	25803	Protein	TRUE	13	1	63	0	0	15	0	0	0	943	188	15375	13	1	92	14	92	0	16506	16598	1209	0.000640501	0.999809	0.0208859	1
266	HNF4A	3172	Protein	TRUE	69	25	355	7	0	69	0	0	0	880	164	15029	69	32	525	101	525	0	16073	16598	1209	0.000739543	0.999576	0.0231107	1
751	ZNF750	79755	Protein	TRUE	36	5	262	4	0	68	0	0	0	916	184	15123	36	9	375	45	375	0	16223	16598	1209	0.00105302	0.999443	0.0315906	1
508	PDX1	3651	Protein	TRUE	26	6	130	2	0	29	0	0	0	928	183	15294	26	8	193	34	193	0	16405	16598	1209	0.0011771	0.999495	0.0339549	1
121	CTCFL	140690	Protein	TRUE	32	4	234	4	1	41	0	0	0	920	184	15178	33	8	316	41	316	0	16282	16598	1209	0.00144566	0.999259	0.0401571	1
613	SOX2	6657	Protein	TRUE	49	10	382	4	0	76	0	0	0	903	179	14995	49	14	521	63	521	0	16077	16598	1209	0.00153727	0.999095	0.0409198	1
180	ETV1	2115	Protein	TRUE	53	6	490	7	1	91	0	0	0	896	182	14872	54	13	648	67	648	0	15950	16598	1209	0.00158223	0.999019	0.0409198	1
501	PBX4	80714	Protein	TRUE	58	5	480	17	2	156	0	0	0	881	182	14817	60	22	718	82	718	0	15880	16598	1209	0.00171942	0.99891	0.0429854	1
31	ATF2	1386	Protein	TRUE	15	2	913	13	2	250	0	0	0	928	185	14290	17	15	1195	32	1195	0	15403	16598	1209	0.999596	0.000609574	1	0.042521
451	NFYB	4801	Protein	TRUE	15	1	515	26	0	241	0	0	0	915	188	14697	15	27	798	42	798	0	15800	16598	1209	0.999685	0.00052006	1	0.042521
662	TEAD4	7004	Protein	TRUE	25	8	1095	65	10	972	0	0	0	866	171	13386	35	73	2175	108	2175	0	14423	16598	1209	0.99977	0.000312931	1	0.0335283
393	MED1	5469	Protein	TRUE	9	0	804	12	1	218	0	0	0	935	188	14431	10	12	1044	22	1044	0	15554	16598	1209	0.999845	0.000248148	1	0.0310185
217	GABPA	2551	Protein	TRUE	17	2	1165	3	0	166	0	0	0	936	187	14122	17	5	1353	22	1353	0	15245	16598	1209	0.99995	7.92711e-05	1	0.0118907
724	ZEB1	6935	Protein	TRUE	9	4	548	30	4	189	0	0	0	917	181	14716	13	34	784	47	784	0	15814	16598	1209	1	1.88575e-07	1	0.000141431

## Sheet: Skeletal Muscle
uid	name	id	type	isTF	npp	npm	npz	nmp	nmm	nmz	nrp	nrm	nrz	nzp	nzm	nzz	correct.pred	incorrect.pred	total.reachable	significant.reachable	total.ambiguous	significant.ambiguous	unreachable	total.genes	total.sig.genes	pval.up	pval.down	adj.pval.up	adj.pval.down
198	FOXA2	3170	Protein	TRUE	27	19	655	0	7	158	0	0	0	122	349	15261	34	19	866	53	866	0	15732	16598	553	9.48077e-06	0.999996	0.00711058	0.999996
457	NKX2-5	1482	Protein	TRUE	0	9	64	0	0	14	0	0	0	149	366	15996	0	9	87	9	87	0	16511	16598	553	0.999995	3.26905e-05	1	0.00817263
681	TP63	8626	Protein	TRUE	10	38	464	1	4	109	0	0	0	138	333	15501	14	39	626	53	626	0	15972	16598	553	0.999993	1.73427e-05	1	0.00650353
751	ZNF750	79755	Protein	TRUE	4	26	273	2	0	70	0	0	0	143	349	15731	4	28	375	32	375	0	16223	16598	553	1	3.02037e-08	1	2.26528e-05

[truncated: 5 more sheets: Spleen, Stomach, Vein, WAT, Uterus]
